# Supplementary material for: Hippo Pathway Core Genes Based Prognostic Signature and Immune Infiltration Patterns in Lung Squamous Cell Carcinoma
Source: Front Oncol. 2021 Apr 29;11:680918. doi: 10.3389/fonc.2021.680918 (PMC8117235; doi:10.3389/fonc.2021.680918)
Supplement: Supplementary Table 1 — The gene matrix of LUSC patients in TCGA database. [file DataSheet_1.csv]

	logFC	AveExpr	t	P.Value	adj.P.Val	B
RS1	-2.16854067490271	0.346170944604332	-50.8381850019449	3.46120653179151e-210	6.04153600124208e-206	470.390797187742
CNTN6	-2.85658883058606	0.52441506062644	-42.1178511740669	2.19271752313629e-174	1.91369421831719e-170	388.322048719955
F11	-2.7861822417058	0.538271163325636	-41.38933147355	3.27400440858317e-171	1.90492489839397e-167	381.04031315178
CD300LG	-3.01182498383013	0.462575360392157	-40.7150368853558	3.01056617049757e-168	1.31373581265088e-164	374.240838955318
GPM6A	-3.92710081036867	0.800088354834615	-39.0429344150321	8.59849831759729e-161	3.00173576267321e-157	357.131783795535
ASPA	-1.93501430760991	0.509056611238181	-37.9892340914221	5.13745117321023e-156	1.49457017047308e-152	346.169345015178
GPD1	-4.42670803810756	1.39280224420815	-37.5401447597918	5.81619320222836e-154	1.4503093192128e-150	341.454879364717
GPA33	-3.34548222052517	0.770009514490612	-37.1310935796119	4.41403283489383e-152	9.63086789163397e-149	337.138879941066
ANGPT4	-1.92155169537352	0.410347860472807	-36.7959441430023	1.55598859715249e-150	3.01775344036631e-147	333.587183381463
AGRP	-3.20595899480352	0.89424109255383	-36.7042315433069	4.13453693961736e-150	7.21683422810211e-147	332.612856048532
CA4	-4.84185510077653	1.27139748851846	-36.2429146356911	5.72842274835363e-148	9.08996537022842e-145	327.696282169717
UBE2C	4.7309994409159	6.75291485452317	35.9353682708425	1.55603892431284e-146	2.26338828532339e-143	324.404081219162
RSPO1	-2.39887965677544	0.623031007468057	-35.4595753236616	2.63174634654389e-144	3.53362557530182e-141	319.28821416679
CTXND1	-2.07101646462331	0.468857799466135	-35.0854725096982	1.51529433416589e-142	1.88924732877612e-139	315.246594163876
ADAMTS8	-4.36675670803753	1.28136232032788	-34.7554857631758	5.48475167667359e-141	6.38242270108917e-138	311.667708851093
CDC20	4.42525454373675	6.25007521089806	34.5191115459601	7.22884767832099e-140	7.88622101406831e-137	309.096171155014
TCF21	-4.04390102892229	1.54604185640961	-34.2832210764201	9.53929409531712e-139	9.79461049610355e-136	306.523344177153
FXYD1	-2.45737758506556	0.937494823963316	-34.1014843971784	6.99285264447261e-138	6.78112460607052e-135	304.536729931009
TPX2	4.45995171194658	6.28465522142033	33.8600446130313	9.92115363330199e-137	9.11440719312033e-134	301.891553521942
MYBL2	4.66629365690377	6.31969545152895	33.6453508430894	1.0551184703726e-135	9.20854645017688e-133	299.533756905533
CPB2	-4.79397038544048	1.14026802329215	-33.6305260184506	1.24246113608989e-135	1.03272186335472e-132	299.370753531058
LRRC36	-3.18930331838543	0.98332881552814	-33.5294927720985	3.78722225371891e-135	3.0048165653938e-132	298.259194221661
OTC	-1.45117872856345	0.240719591875911	-33.3264164349025	3.57068404135374e-134	2.70983869312302e-131	296.021451590679
BIRC5	4.39158811445078	5.74199443742668	33.1531077701559	2.43186184388827e-133	1.76867285354457e-130	294.108036219983
MYZAP	-3.45638601406487	1.31616706085055	-33.1077403771284	4.02054671147215e-133	2.80714571394986e-130	293.606599216748
NOSTRIN	-2.8896513966822	1.7535778599606	-33.0959699543327	4.58089785778715e-133	3.07536815798749e-130	293.476465301816
CAV3	-1.0230251731457	0.14243827117349	-32.9390808522211	2.61149477071929e-132	1.68828300825575e-129	291.740418305929
GP9	-1.2999560577676	0.213413740199549	-32.7944017902999	1.30330076130912e-131	8.12468385308954e-129	290.137051954552
GGTLC1	-5.41933545587615	1.44524431601045	-32.7206334825661	2.96075342014161e-131	1.78206727408869e-128	289.318642492364
USHBP1	-2.15344938259078	1.10587473977238	-32.6478643528696	6.65559463132886e-131	3.87244680966151e-128	288.510730327693
C1QTNF7	-2.83261186751982	0.930356293523617	-32.6297552645042	8.14272777630726e-131	4.58488107533688e-128	288.309585430361
CLIC5	-5.22815256166132	2.08576085103863	-32.4127100646795	9.15580878012177e-130	4.99420757053205e-127	285.89598368698
SPAAR	-2.43518168683876	1.17207099213691	-32.2922967274269	3.51309426089753e-129	1.8582139492111e-126	284.554742748854
SCUBE1	-2.89357034994802	0.72334431951126	-32.2646706485038	4.78375787307157e-129	2.45589687277836e-126	284.24680446722
GKN2	-5.47585343483089	1.4641792688066	-32.1619807062521	1.50824592898042e-128	7.52183791152949e-126	283.101434311244
KIAA0408	-0.677536780048685	0.104065965108042	-32.1293211366141	2.17361456325014e-128	1.05390117226475e-125	282.736922561335
CD5L	-1.97019262132991	0.3494496042482	-32.0047165032611	8.77316031443944e-128	4.13879765644704e-125	281.345168393378
GPIHBP1	-4.85586951542457	1.71859509771333	-31.9191727350027	2.28867202600761e-127	1.05128342668323e-124	280.388741479873
GRIA1	-2.8523490925416	0.583334958124657	-31.9127659962245	2.45915045172679e-127	1.10062746499721e-124	280.317079315086
ACOXL	-2.4733609984077	0.958862192684632	-31.7095364185395	2.40717267205352e-126	1.05042997476735e-123	278.041619268088
FHL5	-3.46129965876438	1.46856592547663	-31.6769507219122	3.47162951204709e-126	1.47798275933614e-123	277.67636975889
SLC6A4	-4.79866959540709	1.11455864250689	-31.6609426783097	4.15598612983451e-126	1.72720804514908e-123	277.496896672224
KIF2C	3.7192744357686	4.83409467939991	31.6159014742496	6.89600485531514e-126	2.79929685464013e-123	276.991776764487
CCNB2	3.77522830471803	5.29609132767866	31.5281087477876	1.85151318713113e-125	7.34503697303953e-123	276.006607911514
GDF10	-4.21086839708208	1.25918811797152	-31.5118316253107	2.2237705783729e-125	8.62575898788867e-123	275.82386576444
PLK1	3.55968903237342	4.73495059722707	31.4378616097986	5.11454774991554e-125	1.94074849945165e-122	274.993064253227
VEGFD	-4.8393649248446	1.87133940461033	-31.3950686042649	8.28282705487748e-125	3.0761009838912e-122	274.512172731582
GYPE	-1.99729889519554	0.595787986759984	-31.3328056709965	1.67091651702656e-124	6.07621829264556e-122	273.812149493197
ABCA8	-3.36345761587586	1.14841185282157	-31.0075241703692	6.57621429705454e-123	2.34260858275688e-120	270.148585786755
CDCA5	3.58513876220134	4.96056171873801	30.9107613233386	1.96490926100243e-122	6.85949823015947e-120	269.056712913621
CCNB1	3.5020492473575	6.03754130050102	30.8974074350767	2.28548198496711e-122	7.82217412698056e-120	268.905954161883
TNXB	-3.90496683637395	1.47996333327594	-30.7647415858882	1.02672711226323e-121	3.44644648933745e-119	267.407261915177
CENPA	3.63261970601545	4.12552719226227	30.6846406782244	2.54548589217577e-121	8.38329363168454e-119	266.501541625588
FAM107A	-5.27298466552182	2.23132513136968	-30.5311671927908	1.45223779792228e-120	4.69422421532098e-118	264.764427187734
TUBB1	-1.59328199900677	0.537326340549462	-30.3589008920385	1.02821369094004e-119	3.26317635915608e-117	262.811887619067
GGTLC2	-1.22863858116485	0.240530841823016	-30.3059698058698	1.87723219712079e-119	5.85126571441846e-117	262.211372961391
KIF4A	3.52149574988114	4.27797934297836	30.2893022165797	2.26916253992247e-119	6.94881265514854e-117	262.022220313497
CDCA8	3.50359602973476	5.14979935617605	30.2758013116568	2.64591758908265e-119	7.96284336507547e-117	261.868985531791
HJURP	3.66563979103483	4.22305937553206	30.1612040055602	9.75270535569025e-119	2.88531308446735e-116	260.567615682527
VEPH1	-4.04271932804728	1.55477365499324	-30.1402902366372	1.23759004424706e-118	3.60035570372207e-116	260.329984863362
KHDRBS2	-2.78250368355834	0.750856846618975	-30.1241384849959	1.48759578363052e-118	4.25671875463454e-116	260.146433947718
ADGRD1	-3.26666234771556	1.32028654709141	-30.065428791551	2.90422590817374e-118	8.17633277857622e-116	259.479042574461
KANK3	-3.08610614775223	1.87082408937945	-30.0612453871088	3.04606205516746e-118	8.43952590046793e-116	259.431474804336
HIGD1B	-3.52022844410777	2.754494252053	-30.0197981300517	4.88591241629795e-118	1.33255626916376e-115	258.96010707147
CEP55	3.71943145857889	5.03300966645868	29.9935016897556	6.59441266711142e-118	1.77085343237584e-115	258.66096247445
DLGAP5	3.54266646010765	4.30367418660283	29.9711151098926	8.51265846279469e-118	2.25134020406184e-115	258.406245409389
TMEM252	-1.04612865371558	0.222116808921266	-29.9529478967272	1.04729475383125e-117	2.72843730270515e-115	258.199502716962
CLEC3B	-4.95240204838841	3.54508432408824	-29.8702257529978	2.69188126199645e-117	6.90982168061001e-115	257.257741141917
NEK2	3.66794953353542	4.33056917556025	29.8418013311104	3.72387873212845e-117	9.42033380714522e-115	256.933994445816
ANLN	3.76936064546103	4.92530078306494	29.8280310830202	4.35798170407695e-117	1.08669386635233e-114	256.777128377204
SLC51B	-2.93666907604156	1.32244735058041	-29.8183646519784	4.86662587390921e-117	1.19643598069134e-114	256.667001282149
SCN7A	-3.86594390464327	1.46552266206546	-29.7650524734488	8.94759390802176e-117	2.16917016200722e-114	256.059476835633
MCEMP1	-5.59774167955826	2.56092525421446	-29.6987091924409	1.90979488350896e-116	4.56650269748615e-114	255.303095099314
TEK	-3.77730641263018	2.47525321244969	-29.6770750916277	2.44568234842769e-116	5.76883586375747e-114	255.056358131921
RTKN2	-3.73950415186519	2.55727291326655	-29.4654814259291	2.75370362276435e-115	6.40878623138023e-113	252.640925087529
TROAP	3.73762697674935	4.28667237549229	29.4611482572841	2.89380247818864e-115	6.64622661273458e-113	252.591418581009
CCNA2	3.58467950724028	5.15870787541703	29.3875997238561	6.720209884766e-115	1.52339303296871e-112	251.75087395016
UBE2T	3.59323046395203	5.97657799137195	29.3517131973095	1.01390566177579e-114	2.26893888798672e-112	251.34057521234
ROBO4	-3.44334254525186	2.90117903015671	-29.3440242616319	1.10732039777013e-114	2.44661741051616e-112	251.252651273002
SLC46A2	-3.60836745840225	1.23298684751436	-29.1976820493772	5.93186863135851e-114	1.29425958700453e-111	249.578233637603
C8B	-3.12756505447811	0.611681441302909	-29.1753288236095	7.6665728573221e-114	1.6520991262291e-111	249.322310325255
NMUR1	-2.20799560215354	0.810332196616798	-29.1298416698873	1.2923163286035e-113	2.7509001848505e-111	248.801393624472
NCAPH	3.49903310906117	4.59070732731721	29.0130051197075	4.94519365334688e-113	1.03998018336349e-110	247.462582704007
AURKB	3.86591475371497	4.96016240106843	28.9938146857487	6.16535822742925e-113	1.28114676023545e-110	247.242572698374
EFCC1	-3.22873563971701	1.65595024857324	-28.9089014335854	1.63644149911732e-112	3.36048074906974e-110	246.268709838279
CDC45	3.82136455469864	4.7295817292491	28.8321775531219	3.95529238082024e-112	8.02786377990899e-110	245.388255817036
C20orf202	-1.60051041584095	0.762506676365608	-28.825002000364	4.29571215162313e-112	8.6185811042048e-110	245.305887103649
INMT	-5.15321095299169	3.05104058250398	-28.7850010990934	6.80698933711993e-112	1.35018180544805e-109	244.846636365294
BUB1B	3.50299248873965	4.21810476681546	28.7770956626185	7.45542209820158e-112	1.46218418791133e-109	244.755858480322
PTPRB	-3.2994196445773	2.48106529757298	-28.5540283230866	9.7370740499492e-111	1.88845141713181e-108	242.192298922586
ARHGEF15	-3.01802010325124	2.29552045091223	-28.4873583238109	2.10037907123838e-110	4.02880403169956e-108	241.425334847573
RRM2	3.77786859857735	5.54169273684869	28.4095932166071	5.15133767273901e-110	9.77354337800646e-108	240.530292366861
EMCN	-3.52582960929496	2.27379607085914	-28.3632525067919	8.79418205964428e-110	1.65056395538807e-107	239.996706836012
TNNC1	-5.35258710833761	2.45349320805594	-28.2712190019216	2.54513950800497e-109	4.72610745874752e-107	238.936504625522
HSD17B6	-3.89080190826056	3.08775330380806	-28.2597344252813	2.90617992348753e-109	5.33972321731313e-107	238.804159703718
KIF20A	3.27920970312037	4.45887729864887	28.209273790694	5.20598976260793e-109	9.46568242774182e-107	238.222547090882
EDNRB	-4.21296374506862	2.72975309693763	-28.1984503379317	5.89956124392629e-109	1.06161692281168e-106	238.097770107887
TOP2A	4.18032081401555	6.07265032798002	28.189128942917	6.57054307063205e-109	1.170294176509e-106	237.990302336389
NUSAP1	3.39117295747327	5.72806270950584	28.1695116809602	8.24260058813695e-109	1.45327871985788e-106	237.764110548262
PTTG1	2.97691566319096	5.74641579206207	28.1666565572249	8.51913976647531e-109	1.48701584623827e-106	237.731187862986
OVCH1	-1.644678396737	0.347520522914643	-28.1430854190476	1.11872362978694e-108	1.93339811464665e-106	237.459363571826
NPR1	-3.68502807553299	2.35124335628201	-28.1386679485415	1.17733624426252e-108	2.01474550427473e-106	237.408416302568
SLC2A1	5.35832220640606	8.51170924230748	28.0930132665977	1.99592726163054e-108	3.3824184807535e-106	236.881789388261
PRC1	3.31123875500815	5.1635771266656	28.0702963242115	2.59559857936579e-108	4.3563628079644e-106	236.619691528696
FOXM1	4.10925712304488	5.42083244673473	28.0306881834458	4.10396602425074e-108	6.82235494793301e-106	236.162619172541
HBA1	-2.3122419044748	0.485342492986444	-27.8883792390599	2.1305170887648e-107	3.50831847022543e-105	234.519444915241
KIF11	3.14132374639372	4.6791666076724	27.8798568564043	2.35147801462473e-107	3.83598586404436e-105	234.420994318707
RGCC	-3.58378756949159	6.49056568710799	-27.8785978010536	2.38601097544887e-107	3.85627977559816e-105	234.406449263052
TTK	3.4084399383802	3.89440537167027	27.8025826162497	5.7547630943179e-107	9.21554034966228e-105	233.528084218762
AGER	-7.16351968050576	4.81188869565705	-27.7738154932123	8.03104612814402e-107	1.27438100151595e-104	233.195569048476
LDB2	-3.12621176364839	2.83711279787894	-27.744363717914	1.12976464722436e-106	1.77658035291001e-104	232.855079410166
MUCL3	-2.44830515599398	0.620770316851518	-27.7278065186634	1.36874834672324e-106	2.13316985643341e-104	232.663636100647
ANKRD1	-5.2266593968561	1.71918527590483	-27.7258898443895	1.39949433227623e-106	2.16178527167094e-104	232.641473229778
SOX17	-2.79618486565297	1.59812005988923	-27.6958473451725	1.98245786460551e-106	3.03542123041133e-104	232.294052420856
RETN	-4.66651731883091	1.89226051284773	-27.6773265811102	2.45725612395665e-106	3.72968744727507e-104	232.079841109313
KIF23	3.0357351128971	4.10874726855983	27.6541493194335	3.21481161236708e-106	4.83746005981616e-104	231.811739069231
PDE1C	-1.54880388759735	0.537033323728857	-27.5895219499606	6.80237540582587e-106	1.01483301460419e-103	231.063968264511
PLA2G1B	-4.91896895513691	1.67902795365703	-27.3560151035448	1.02276582651879e-104	1.51291334761742e-102	228.35981448026
FREM3	-0.909338347297699	0.135309737192903	-27.3376405831532	1.26610466022456e-104	1.85616419642815e-102	228.146872019853
PGM5	-2.9687792327382	1.2911323659639	-27.3369650199095	1.27607965380337e-104	1.85616419642815e-102	228.139042490214
ECSCR	-2.87392304038618	2.78189537888458	-27.3208599173882	1.53861837482033e-104	2.21955237458586e-102	227.952381432179
ANGPTL1	-2.73410343145289	1.18330787068953	-27.2660273332172	2.90955165500328e-104	4.16280525721986e-102	227.316735183172
NCAPG	2.9591175703778	3.72528371526713	27.2326152708277	4.29013303575387e-104	6.08815220642957e-102	226.929310781344
AURKA	2.9744529933382	4.94202780704943	27.1846848549274	7.48944926366683e-104	1.05426078142987e-101	226.373416075756
CCDC141	-1.43800524591707	0.347410649673584	-27.1788120552967	8.01868913637427e-104	1.1197297510033e-101	226.305293551659
GINS1	3.30471649576643	4.28188804135854	27.1745885437184	8.42228082508147e-104	1.16675326826823e-101	226.256300867082
LRRN3	-2.71306490183902	0.929405718194982	-27.1228085773739	1.53790316732327e-103	2.11370864453761e-101	225.655562185032
PRX	-3.52376820608331	2.41164181730831	-27.105620176701	1.878235578418e-103	2.56129703291299e-101	225.456109212006
DLC1	-3.89660783466406	2.9999956136154	-27.0463206065969	3.74405355432866e-103	5.0660817667292e-101	224.76785980038
ARHGAP6	-2.34973443902599	1.08748672555002	-27.0444324218745	3.82721669650922e-103	5.13877441827449e-101	224.745941353073
MELK	3.73864196298387	4.58199331126263	27.0251367390353	4.79059701569324e-103	6.38319625258974e-101	224.521940383032
IHH	-2.37366502612581	0.537568245155475	-27.0193146280661	5.12639869903396e-103	6.7788855523968e-101	224.454347783664
NOVA2	-2.06056670974507	1.09828282207201	-27.0061234391258	5.97694123833169e-103	7.84417363271275e-101	224.301195159425
NUF2	3.49367149176145	4.13456933769073	26.9828639854465	7.83502875846779e-103	1.02060020133623e-100	224.031121805354
MYOCD	-1.60466805402491	0.426034252887341	-26.9713941001804	8.95403475704494e-103	1.15772353099422e-100	223.897928953527
KIFC1	3.22155235158076	5.10232514651302	26.9649622189489	9.65011044356311e-103	1.23854910141466e-100	223.823235899138
GPBAR1	-1.67505522081644	0.867839117031222	-26.9549929253525	1.08375161236283e-102	1.38079448129878e-100	223.70745812314
CDC6	3.40606118517824	4.37377932123425	26.9391472634863	1.3032845134829e-102	1.64846602774233e-100	223.523423122002
EXO1	3.11415126223477	3.54231210951666	26.8400676909556	4.13138011044239e-102	5.18800286530733e-100	222.372349574151
TK1	3.53573398001085	7.20471326080585	26.7513603660327	1.16121119345098e-101	1.44778152726334e-99	221.3412851698
TMEM100	-5.06935299465735	2.02499653804815	-26.7440256967742	1.26482368134284e-101	1.56577995445669e-99	221.256012219786
ITLN2	-4.37322420721677	1.52551002819712	-26.715386332596	1.76595223260631e-101	2.17075325493966e-99	220.923020941459
ZWINT	3.08172848075156	5.71639131479915	26.688770363325	2.40827164303082e-101	2.93960709993727e-99	220.613513591544
INMT-MINDY4	-0.662917475948949	0.0991210921064647	-26.6676131162767	3.08186192041455e-101	3.73568748755806e-99	220.367454907155
CKAP2L	2.95284864787366	3.46618652070295	26.644165393673	4.05069177633783e-101	4.87619482455012e-99	220.094728357843
MS4A15	-5.09765459797455	1.71082792362555	-26.6313453341097	4.7037363234383e-101	5.62354229627504e-99	219.945601799207
TRIP13	3.4327332797785	5.01199694034081	26.628685398443	4.85190100372046e-101	5.76121986530209e-99	219.914659517282
CDCA3	3.08226077141883	3.61337349043247	26.6190421961804	5.42929080009952e-101	6.40326154836061e-99	219.802479533631
RAMP2	-3.14268884632595	4.94018873150689	-26.6137112406235	5.7774863327461e-101	6.7234863049324e-99	219.740461952436
CDK1	3.18115101514257	5.40093903406777	26.6137059081767	5.77784557857267e-101	6.7234863049324e-99	219.740399916709
SKA3	2.94089574624453	3.47410401351382	26.5760870390568	8.95955657559656e-101	1.03568913925191e-98	219.302716347265
MYCT1	-2.94205943385008	2.60493179718262	-26.5606913919054	1.07217961353887e-100	1.23124310225796e-98	219.123570230071
CLDN18	-7.22892132339706	2.76558574772968	-26.5318448390117	1.50104778446097e-100	1.7124698743638e-98	218.78787211315
CDT1	3.27376641220089	4.57802917929791	26.513727363229	1.8543073600648e-100	2.1017490240215e-98	218.57700893751
LRP2BP	-1.72198345124676	0.984364979595039	-26.4834450129944	2.64007503329226e-100	2.97306514233009e-98	218.224522964221
GTSE1	3.10448658188571	3.80319231785965	26.4617074062707	3.4022767689262e-100	3.80684237189787e-98	217.971467015699
PLAC9	-3.32234115745286	2.80713716731798	-26.4488567153094	3.95270646965796e-100	4.39455359413247e-98	217.821855145991
ANGPTL7	-1.88342436820738	0.407815378825534	-26.4210186073072	5.46998496567394e-100	6.04294858074928e-98	217.497724620015
SHE	-3.04767585899651	1.71318121060351	-26.4094598999655	6.25999916458875e-100	6.87221920867275e-98	217.36312970351
KL	-2.58698399248779	1.01873591008278	-26.3436389486269	1.34977809998023e-99	1.47252354594719e-97	216.596545711851
CCDC85A	-2.19618597584513	0.817480903323982	-26.3133855756552	1.92162631191612e-99	2.0833532468631e-97	216.244123672486
APOH	-3.47325473609038	0.815689930653865	-26.3110009125101	1.97588555644714e-99	2.12895570294969e-97	216.21634267561
PREX2	-2.30437302410321	1.08083791397904	-26.3011758104422	2.21608872773666e-99	2.37311832776954e-97	216.101878495042
C10orf67	-1.89615579678131	0.563886463326332	-26.2937453675534	2.41696337958916e-99	2.57244486528834e-97	216.015309215401
BUB1	2.89391539975387	4.14169017081947	26.2005126985245	7.1811915467499e-99	7.59683020900118e-97	214.928851406576
SEC14L6	-3.2154459791655	1.38116793385165	-26.18096810934	9.02321657428934e-99	9.48796658459159e-97	214.701039094744
RAD51	2.82767871985268	3.88532941125515	26.1660640190942	1.07395715954659e-98	1.12251031256801e-96	214.527303799726
ACVRL1	-3.14813212858363	4.02192970558186	-26.1599762386745	1.15313098314844e-98	1.19808936374143e-96	214.456336064256
JAM2	-2.88564616459519	2.4279327138151	-26.1305490808143	1.62635108338786e-98	1.67976083790148e-96	214.113265928947
PKHD1L1	-1.57363338559081	0.394124963000312	-26.0939734086735	2.49374850682666e-98	2.56049295215643e-96	213.686797290222
SLC19A3	-2.81355962989736	1.23121012948951	-26.089220473661	2.63619821027189e-98	2.69092630177168e-96	213.631373774206
DEPDC1	2.96203494595417	3.2156260279779	26.0325257591733	5.11435731636748e-98	5.19018063704618e-96	212.97017836467
CDH5	-3.51698752796631	4.01711514330591	-26.0181772633953	6.04842607061726e-98	6.10261717124995e-96	212.802816395293
SIRPD	-0.669249676696208	0.198593523412402	-26.0097994683733	6.6708432776452e-98	6.69192927651132e-96	212.705092636576
PKMYT1	3.13094366287871	3.71910221612307	25.9895467218722	8.4531828681446e-98	8.43144611219794e-96	212.468838470946
MCM4	2.89334526425923	5.99164617539352	25.9844558482407	8.97164444836637e-98	8.89773033217245e-96	212.409448923587
CACNA2D2	-4.8485538124403	2.57333764414437	-25.9837230921505	9.04884357650266e-98	8.92359122191265e-96	212.400900575259
MAP1LC3C	-2.99176606362325	1.0666233935468	-25.9719862064093	1.03799662405546e-97	1.01787815016225e-95	212.263974393697
RAD54L	3.11762140830515	3.62022497299668	25.7525894199864	1.35160896341586e-96	1.31800751153205e-94	209.703268009299
LRRN4	-3.97585231989529	1.55291243410719	-25.6818545981913	3.09327947683585e-96	2.99962184823165e-94	208.877229777916
GCOM1	-0.920374623936419	0.25443854842132	-25.6636890100053	3.82627050309567e-96	3.68991997964282e-94	208.665058598809
ANGPTL5	-0.917235276872535	0.195290387765634	-25.6177273476189	6.55357488032584e-96	6.28531041407074e-94	208.128172302705
ORC6	2.90006270879377	3.44147967596645	25.5168213161477	2.13643614710088e-95	2.03778649987136e-93	206.949168959028
ESAM	-3.11338582803626	4.74053281622443	-25.4784978610482	3.34696130340101e-95	3.17506573646003e-93	206.501285012783
ACKR4	-2.15773681701677	1.18151181445287	-25.4344565294409	5.60699821359883e-95	5.29027858477663e-93	205.986506228045
FRMD3	-2.12454468359604	1.13480335253326	-25.413844152251	7.1386504247134e-95	6.6992012453426e-93	205.745552198082
PBK	3.51198856911389	4.35629135897552	25.3920904260509	9.21121980327464e-95	8.59795944738817e-93	205.491238658431
NLRC4	-2.29523933794972	1.79872402004054	-25.3906076991482	9.37265808761821e-95	8.70211419783914e-93	205.473904084047
SKA1	3.08181996183053	3.60632262342074	25.3441001281426	1.6164374010502e-94	1.49285263679002e-92	204.930142192726
NDC80	3.09114240707781	3.97156857538866	25.3240698501751	2.04414594176806e-94	1.87792460071376e-92	204.695925684827
LYVE1	-3.68799139688053	2.42188281105642	-25.268560300653	3.91819010598546e-94	3.57930316155418e-92	204.046770049892
SYT15	-0.980700040750248	0.337279681627884	-25.2681489147317	3.93713094825782e-94	3.57930316155418e-92	204.041958693029
SH2D3C	-2.81397046613467	3.30055345873981	-25.2482571936566	4.97108569901502e-94	4.49587051172576e-92	203.809308302919
HMGA1	2.83818365604093	8.81970192781232	25.152861851761	1.52126462683959e-93	1.36874608564356e-91	202.693389506428
FAM110D	-2.34370562499672	1.55606865978485	-25.1487446991155	1.59651265821674e-93	1.42908351021401e-91	202.645220797004
CST5	-2.08580529036564	0.548184112010271	-25.1468963528925	1.63149444165972e-93	1.45294568771278e-91	202.623595849811
SLC39A8	-4.02692547802986	4.41586608980802	-25.1280552471128	2.03489570402182e-93	1.80300022912187e-91	202.403155616885
ATP1A2	-2.18710880173367	0.649407729588589	-25.1159675316077	2.34480549830099e-93	2.06709999862848e-91	202.261723629645
KIF18B	3.51478481060908	3.92528645462438	25.0830885628508	3.44806334659611e-93	3.02441938265503e-91	201.87700002614
SYNE1	-2.60239582609134	1.65865727224279	-25.04183693014	5.59385469290073e-93	4.88203668322911e-91	201.394257016512
ART4	-1.93169215521084	0.5265584560274	-25.0345354022012	6.09407291977192e-93	5.29214143356313e-91	201.308806019966
FFAR4	-2.40331971540876	0.913213900701103	-25.0019150218099	8.93502678627114e-93	7.72083626506746e-91	200.927023965934
KCNT2	-1.93775454732118	0.747212229606207	-24.9964252254541	9.52940237186216e-93	8.19387775373665e-91	200.862769310933
ADH1B	-5.70047592999585	2.4374766686418	-24.9257968936259	2.18244674368412e-92	1.8673827407356e-90	200.03602712426
FCN3	-5.13905965917707	3.12476067617608	-24.9179508987123	2.39290790628803e-92	2.03747353679305e-90	199.944176403782
WWC2	-2.89723388203462	2.72613385012894	-24.9172732576071	2.41201056970908e-92	2.04376915020738e-90	199.936243376884
ASF1B	3.09960268509368	5.30099289649485	24.9023989622508	2.87196593412697e-92	2.42174711981577e-90	199.762109202381
ADGRF5	-4.06631113381688	4.16610368934222	-24.8877037324607	3.41247599084745e-92	2.86369078943472e-90	199.59006505074
FAM189A2	-3.96593521399452	2.11210007614808	-24.8656929376638	4.41821500808404e-92	3.68994942421564e-90	199.332362442401
ATOH8	-3.69669689171322	1.80473105922817	-24.8415892335075	5.86269703463995e-92	4.87301793998287e-90	199.050140264908
SYNDIG1L	-1.95983901004498	0.583734760647901	-24.8315675891658	6.59443200822545e-92	5.45525169211257e-90	198.932795403093
SIGLEC11	-2.02351469146365	0.706663211938073	-24.8217985004541	7.39556317107735e-92	6.08912995996015e-90	198.81840506636
RASGRP4	-2.19380146617525	1.44671138730273	-24.8054809300407	8.9566548747062e-92	7.33983149474163e-90	198.627329959127
MAD2L1	2.8854316888964	4.1363390762307	24.7978137937197	9.80004764673752e-92	7.99345007821511e-90	198.537546988847
SERTM1	-3.03447736374182	0.779543917499174	-24.7819575704437	1.180471995409e-91	9.58378543249491e-90	198.351863894086
LEFTY2	-1.81891479272374	0.557090962930764	-24.7577243728804	1.56888373822253e-91	1.26781785419788e-89	198.068069846042
CDKN3	3.16401601007253	4.48799949430624	24.6738796436608	4.19820118484399e-91	3.37694016965216e-89	197.086049234196
TFAP2A	3.66489802148778	3.89374758263036	24.6443394387381	5.93866917155712e-91	4.75502157750136e-89	196.7400210851
F8	-2.39159774820899	2.27779641044302	-24.6078217781381	9.11813667460216e-91	7.26744637694889e-89	196.312231029516
HNF1B	-3.02073074297632	0.996626990898371	-24.579408818362	1.2729281364038e-90	1.00995275549674e-88	195.979362438157
SCARA5	-3.43221850753894	1.12282075793742	-24.538902391423	2.04827877876947e-90	1.61776950603715e-88	195.504782024912
GPR146	-1.79398871958106	1.30507099475965	-24.53289060933	2.19811753021344e-90	1.72829466170611e-88	195.434343761744
SUSD2	-5.16496746687065	3.79662981651549	-24.52857814934	2.31230934785408e-90	1.80992644245709e-88	195.383815452966
CCL14	-2.27880438805711	0.762427862375272	-24.4907050455084	3.60760962855584e-90	2.81119759225189e-88	194.940045578715
SLC5A9	-2.17448559015888	0.697114370604931	-24.4526377677097	5.64153524810668e-90	4.37657767803121e-88	194.493969371181
S1PR1	-3.61766014635746	4.04654968203477	-24.4479246253678	5.96265334182413e-90	4.60522628679381e-88	194.438738171629
AK1	-2.26911243172902	3.28736727091068	-24.3972244331052	1.08163198027188e-89	8.31713049147386e-88	193.844576639653
CHIA	-2.67906311384503	0.679368585841309	-24.3718554213968	1.45715088982412e-89	1.11555126236316e-87	193.547254951244
GINS2	3.11044330246047	4.25771303793279	24.3234030978315	2.57459428262196e-89	1.96242546738718e-87	192.979365424751
AFF3	-2.50522702674607	0.931719895197014	-24.3208507004409	2.65296609294451e-89	2.01337057184115e-87	192.949448621044
ZBTB16	-2.82367952846267	0.843301697058531	-24.3086982199157	3.06011031254418e-89	2.31230413443544e-87	192.807007031108
HHIP	-3.65209947442907	1.23801954726843	-24.3040946105519	3.23017690044751e-89	2.4302904222979e-87	192.753046529427
PGR	-1.19712739387937	0.453981585314693	-24.2970987783771	3.50688733639067e-89	2.62715529857078e-87	192.67104522427
ERBB4	-1.45879494810305	0.469544799195552	-24.2659915345536	5.05414814876869e-89	3.77009213404947e-87	192.306412678407
CHRM2	-0.866277792055214	0.134992458537691	-24.1544578414685	1.87418852084714e-88	1.39208343112284e-86	190.998904894412
MCM2	3.18603870020519	6.24654165977609	24.1370790142747	2.29882910527082e-88	1.70025686578399e-86	190.795155544017
CSRNP1	-3.15670326741017	4.8976525767698	-24.1320318647893	2.43930079009694e-88	1.79653988570219e-86	190.735981927987
SEC14L3	-1.52013393633424	0.277977636500662	-24.1068159819779	3.28064933342425e-88	2.40603924852606e-86	190.440341191461
ORC1	2.77728240820838	3.63723537261935	24.0875665920107	4.11344573844576e-88	3.00419227466823e-86	190.214647829356
CLEC14A	-3.07523109322578	4.42479908242027	-24.0775012144858	4.62997716911787e-88	3.36734381195635e-86	190.096632230457
CENPF	3.4203445865514	4.33013056023061	24.0705837676093	5.02210095785904e-88	3.63737644064023e-86	190.015525019736
ITGA8	-3.25422135137623	2.03209791187947	-24.0685817435465	5.14166535077406e-88	3.70858548337856e-86	189.992051124713
CCM2L	-2.52575904797044	1.91582488882918	-24.0625519529128	5.51925063049879e-88	3.96454813808051e-86	189.921351014245
MCM10	2.76803351211516	3.14086269271899	24.0580094522097	5.82190852800891e-88	4.16481202280309e-86	189.868089259314
UHRF1	3.07212382203933	3.79644557566137	24.0023828100367	1.11943175417411e-87	7.97538010984046e-86	189.215833869741
SPC25	2.7434312456762	3.87077387565751	23.9851994990169	1.36996357528372e-87	9.72061553112903e-86	189.014341608472
RAMP3	-3.39366732734601	4.45596233004797	-23.9804633463474	1.44838749350649e-87	1.02354670846785e-85	188.958804658091
DEPDC1B	2.86338487448752	3.26535661163467	23.9547432054406	1.95963672981595e-87	1.37925238382812e-85	188.657201288209
PTCRA	-1.92261685864734	0.89126346684083	-23.9436852672736	2.23163345993516e-87	1.56438401779792e-85	188.527529745617
SEMA3G	-2.89784344347871	2.45311223993389	-23.9399512179556	2.33176161468964e-87	1.62803595937631e-85	188.483741899614
LIMS2	-2.85302589860334	2.64276988019083	-23.9371497079975	2.40982288275737e-87	1.67583499675418e-85	188.450889505851
KLB	-1.8781872100421	0.577985577548123	-23.9010828966945	3.68213865812183e-87	2.55046548720304e-85	188.027938344881
FHL1	-4.1647708542531	3.72780857924608	-23.8804151735111	4.6947029873575e-87	3.23897393851087e-85	187.785564462866
COL4A3	-3.1225124215992	1.33439841446276	-23.857456648192	6.14911734462866e-87	4.2257024901769e-85	187.516321120975
CHEK1	2.3559241354108	3.56901721394371	23.8513269305787	6.60854331561628e-87	4.52361268917969e-85	187.44443476461
RSPO2	-2.42756525534764	0.637510238658776	-23.8448215400301	7.13373100066736e-87	4.86403416471284e-85	187.368142325028
PSAT1	4.25291337018373	6.24001708504591	23.7721402215416	1.67639740457069e-86	1.13858041621718e-84	186.515742428182
CENPM	2.83358315547461	4.77263524905951	23.7341287488246	2.62086498654609e-86	1.7731472224869e-84	186.069931129271
SPC24	2.88283129284236	3.88203410751782	23.7252002846619	2.91091565382877e-86	1.96177732577534e-84	185.965213665289
IL1RL1	-3.46351796674684	1.35904099793724	-23.7214563627278	3.04189753620181e-86	2.04216621132317e-84	185.921302933608
SOGA3	-0.304604523265969	0.0834472363803968	-23.7066650402064	3.61962463642017e-86	2.42071065244115e-84	185.747821471633
OIP5	2.80517370010453	3.76846105638565	23.6616272264451	6.1462968716215e-86	4.09479434710509e-84	185.219583144477
RASGRF1	-3.34031037452298	1.36248671196607	-23.6584000846895	6.38396630348784e-86	4.23696318735286e-84	185.181732303064
HSPA12B	-2.74379713474664	2.60134836756224	-23.6544526014048	6.68721942756321e-86	4.42141723894378e-84	185.135432571442
PHACTR1	-2.56473715652854	1.8965995828335	-23.6381826817485	8.09685992378094e-86	5.33323358375835e-84	184.944603106366
KPNA2	2.55459691375976	7.24984973155651	23.619164657826	1.01255758135353e-85	6.64443330170146e-84	184.72153963026
GRK5	-2.59666901107471	3.24934662361978	-23.6010865217733	1.25234683059769e-85	8.18715877456282e-84	184.509498710448
BTNL8	-1.06936001706446	0.364962136470494	-23.5786510141276	1.63034168946088e-85	1.06185127572909e-83	184.24634782103
TAL1	-2.39338610354443	1.18181332564279	-23.5357065445903	2.70117196042052e-85	1.75274931483792e-83	183.742638281543
PCDHA12	-1.36220384083776	0.37727602148025	-23.5001170771608	4.10462297348568e-85	2.65356274082195e-83	183.325194319452
MND1	2.60861186899811	3.25006153507556	23.4984795218952	4.1844147038994e-85	2.69516452607247e-83	183.305986677422
GLDN	-2.4956652021509	1.46773574287253	-23.4553250379807	6.94999947571587e-85	4.46000885472869e-83	182.799806401924
AGTR1	-2.36152034269081	0.899932764760448	-23.452902892729	7.15076440668373e-85	4.57203636332105e-83	182.771395801305
STARD8	-2.65298040685193	2.36973325389993	-23.4234172507777	1.01136782398488e-84	6.44285597359711e-83	182.425543108046
RBP2	-2.50937324705032	0.924716885680159	-23.3867669313091	1.5561438403392e-84	9.87726935749843e-83	181.995652012736
STIL	2.24090617321512	3.02543774718485	23.3635162179102	2.04536344261181e-84	1.29354416270975e-82	181.722932409515
PTPN21	-2.51115783634873	2.82395844779531	-23.2705687635504	6.10053958302918e-84	3.8442208816525e-82	180.632712734254
CCL23	-3.34899451895057	1.60757894063862	-23.2544526318489	7.37323144807087e-84	4.62948758726896e-82	180.443682163276
PCLAF	3.07366082267954	4.27995395213645	23.2434054241508	8.39585964741354e-84	5.25267849984241e-82	180.314106928896
UBE2S	2.75237506961666	5.44206647624036	23.2257720088045	1.03300270495814e-83	6.43966507680152e-82	180.107281518637
CDCA2	2.67332613029469	3.11613228190052	23.2039890091731	1.3345193821235e-83	8.28969246084191e-82	179.851786706536
SSTR1	-2.82245567503916	0.995126427229869	-23.2008940214852	1.3839734158534e-83	8.56640282756069e-82	179.81548548365
MYRF	-3.19837885932839	2.07467235656256	-23.162259263937	2.17968387221135e-83	1.34439512330209e-81	179.362341014501
ARRB1	-3.0931729736676	3.15135056036691	-23.1588715582866	2.26824886859965e-83	1.39409450709179e-81	179.322607220347
LMO7	-2.83375502842837	4.21158672247195	-23.1266071888916	3.31456973505783e-83	2.03002858685735e-81	178.944187562063
FAM83D	3.5703884302816	5.70014859084164	23.1188071190517	3.63289325104867e-83	2.21720810129561e-81	178.852703714598
PIMREG	3.01736073004604	3.58987841573622	23.0554034738684	7.65547019485475e-83	4.65596628052926e-81	178.109083811791
PKNOX2	-2.28855057208373	1.26611056624058	-23.0534076501941	7.83721445458102e-83	4.74995063558027e-81	178.085676589463
PECAM1	-3.13980697072479	5.703763963119	-23.0489450470067	8.25935085023186e-83	4.98847643912793e-81	178.033338842451
GNG11	-3.10633446147511	3.98445684140166	-23.0463287004363	8.51733748797647e-83	5.12655606388377e-81	178.002654207218
GIMAP8	-3.15360791014628	3.08275339925511	-23.0250725232897	1.09352300610026e-82	6.55925913109278e-81	177.753362869129
CDCA4	2.55983153696177	5.63817638705697	23.0030847247735	1.41607310060023e-82	8.46491642841678e-81	177.495495220189
DSP	3.87171728925098	7.8644945715526	22.9968777660075	1.5232623786778e-82	9.07458867570681e-81	177.422702278792
LONRF3	-2.43574317311881	1.26891628096225	-22.9418045960097	2.91030874512277e-82	1.72787207979993e-80	176.776840557499
ASPM	2.84307891892608	3.21278404888865	22.9092341739203	4.26790223077887e-82	2.52529604875407e-80	176.39489095871
AUNIP	2.45054250312663	2.95202645511318	22.8942990551923	5.08695854593795e-82	2.9997588317347e-80	176.219752486069
MYOC	-2.41504553147554	0.450542893907064	-22.8704675688248	6.73155925569305e-82	3.95620763663711e-80	175.94029507865
PF4	-2.38401570482665	0.790993089877298	-22.8683936355707	6.89767573975794e-82	4.04023255159312e-80	175.915975641528
RECQL4	3.14155581172339	4.54261778393917	22.8641798510709	7.24792034290201e-82	4.23118560486136e-80	175.866563959061
EPAS1	-3.39243762779679	6.67861251885025	-22.854015889125	8.16767225983113e-82	4.75222397651175e-80	175.747380204286
RFC4	3.02548657446244	5.53996930374745	22.840460027352	9.57849564026483e-82	5.55457280401404e-80	175.588424672399
MKI67	3.24844160136506	4.61073781574286	22.7893609260483	1.74636694629036e-81	1.00936539892378e-79	174.989260212197
MAMDC2	-4.06647718845696	2.08154465308022	-22.7860366551105	1.81595014695741e-81	1.04611913581325e-79	174.950282582655
PRAM1	-2.50171010098333	1.90778480442149	-22.7778473494573	1.99942521664875e-81	1.1480252354146e-79	174.854262279112
SERPINB5	5.86002653569186	6.24374164845665	22.7560588568347	2.58297232528761e-81	1.47822235861952e-79	174.598795059976
CDC25C	2.39861786273919	2.6245251320943	22.7482219638408	2.83217936980957e-81	1.61554545424922e-79	174.506910223827
NLRP12	-1.3161172044473	0.442497715418146	-22.7424671971445	3.03035804560985e-81	1.72296090182801e-79	174.439438177816
CD302	-2.64493077055865	2.54420861312791	-22.7369789880725	3.23226077822849e-81	1.83178934688241e-79	174.375091866478
RACGAP1	2.24486695234516	5.27835855970408	22.7300979840439	3.50451204767555e-81	1.97965235573387e-79	174.294416430105
CAPN9	-2.89734098197001	1.35452618469285	-22.7235072012379	3.78675431777481e-81	2.1321869876374e-79	174.217144339045
LMOD3	-0.658020664976675	0.226076977038171	-22.7223106877141	3.84037950920445e-81	2.15542843514996e-79	174.203116168516
TEDC2	2.74146483308683	3.18246910929885	22.7169306585926	4.0910401437433e-81	2.28875338811023e-79	174.140039877639
HMMR	2.6866072347289	3.72833199129428	22.7145797104198	4.2056477074602e-81	2.34535401705168e-79	174.112477141505
PRR11	2.61764268412297	4.30086901812142	22.7082873261495	4.52844191493898e-81	2.51732336386178e-79	174.038705070124
FAXDC2	-3.04099800680123	2.48928923191916	-22.694431732782	5.32924772008942e-81	2.95307996679876e-79	173.87626397681
SCN1A	-1.6628129625373	0.521644516083327	-22.6883237632579	5.72584733989963e-81	3.16280586449203e-79	173.804655959665
SMCO3	-1.33521856627433	0.681729200813778	-22.6818247986059	6.1802907261898e-81	3.40305913645562e-79	173.728464703901
FANCI	2.72414522473642	4.590954237709	22.6811438159561	6.2299485328854e-81	3.41961483149417e-79	173.720481176712
ALAS2	-1.49791331089744	0.378112822385711	-22.6429788960124	9.75579926629908e-81	5.33816539790753e-79	173.273065719185
MYRIP	-1.57839950051211	0.548854764678647	-22.6343645156208	1.0795077141283e-80	5.88837723440919e-79	173.172080982263
SPAG5	3.01353155308449	4.4758992446035	22.5875843666252	1.87048982188021e-80	1.01711525984172e-78	172.623709516145
MUSK	-0.891940564995323	0.326686585129729	-22.5496386636898	2.92138165634656e-80	1.58362474569967e-78	172.178928262092
IQGAP3	3.01921162180979	3.90033359670621	22.5368874084424	3.39354802125907e-80	1.8338817557609e-78	172.029470489663
SGO1	2.23513196203481	2.53316208905048	22.5322047825446	3.58548284129517e-80	1.93162354922244e-78	171.974586131454
NME1	2.24430175433978	5.83261966868301	22.5285814520114	3.74141594484215e-80	2.00942816360676e-78	171.932117918366
GAPDH	2.47975096098383	11.9477023375612	22.5241263675895	3.94246892479104e-80	2.11091395957753e-78	171.879901275291
ACADL	-2.85565863665349	1.42639469562194	-22.4919988348703	5.75036698908932e-80	3.06950017720349e-78	171.503356633179
C8orf34	-1.24844139951739	0.483448871879715	-22.4908516856039	5.82838997532634e-80	3.10166301888175e-78	171.489912085732
ARHGAP11A	2.54034357133594	3.86739998237226	22.4881731610975	6.01471500795815e-80	3.19108967975409e-78	171.458519984679
DPEP2	-2.67971086514566	2.01023379571962	-22.4634327686359	8.04346619750007e-80	4.25450613567769e-78	171.168571730098
LPL	-4.29495700055643	3.29516350395517	-22.4550693201481	8.87387323018308e-80	4.6795606414757e-78	171.070558200472
SECISBP2L	-2.02831590925156	4.04813042279293	-22.4540042669412	8.98559899286759e-80	4.72420573555734e-78	171.058076662018
PCDH12	-2.51617164672334	2.65503781316704	-22.4421624848729	1.03267132101368e-79	5.41299636885699e-78	170.919302505169
PRG4	-3.46861069444762	1.17975967867422	-22.4348192435701	1.12570768675532e-79	5.88300229710006e-78	170.833248433518
TDRD10	-2.33930905472806	1.0188804743004	-22.4159115989732	1.40567757107806e-79	7.32420955318435e-78	170.611678880004
CHRM1	-1.86371202048736	0.460283193834161	-22.403849458563	1.61964817102822e-79	8.41397584086237e-78	170.470332754373
RNASE4	-1.49868691452424	1.06272989368249	-22.3979495890591	1.73587455346387e-79	8.99100603285216e-78	170.401198350247
GUCY1A2	-2.12255469851024	1.37144091194992	-22.3282817703849	3.9345596546008e-79	2.03188576245731e-77	169.584896860597
ALDH3B1	-3.44388667002732	3.27647851618491	-22.3116961827963	4.78070975161791e-79	2.46157193848055e-77	169.390580279572
HYAL2	-1.57876407372235	5.27700721188264	-22.2962762285728	5.72981463611088e-79	2.9415857198034e-77	169.209926531812
CFP	-2.28159675353033	1.48177894023699	-22.2950323576326	5.814129771322e-79	2.97611833309166e-77	169.195354125805
RXRG	-2.3123446992029	0.844094266930423	-22.2841610652315	6.60588715312012e-79	3.37151345782783e-77	169.067994642988
RAD51AP1	2.83709954948792	4.46518790983825	22.259666760083	8.80752188155888e-79	4.48207855517814e-77	168.781050071069
ADRA1A	-1.22486470531779	0.230696676877812	-22.2313321922847	1.22843870697954e-78	6.23325512509532e-77	168.449137851056
TMEM236	-1.17785230914874	0.542268684961627	-22.2166809214695	1.45904262327785e-78	7.3819098519753e-77	168.277520913509
SIRPB1	-2.70020852590661	1.50544538488298	-22.2159699703369	1.47127354857903e-78	7.42227739608294e-77	168.269193373869
HSPB6	-3.75062146467502	2.90652415649894	-22.1781868320669	2.29275377714586e-78	1.15331461614066e-76	167.826650970497
TIE1	-2.73395639612885	3.15912897435726	-22.1769058039191	2.32749814763803e-78	1.16742759100637e-76	167.81164739042
EMP2	-2.79278252749835	6.27414653026846	-22.1509374877928	3.15716106842203e-78	1.57903284955033e-76	167.50751312786
PTH1R	-2.30719439661645	1.46086924766638	-22.1419449867794	3.50869658648098e-78	1.74983711191501e-76	167.402199872483
CCBE1	-2.96277934933819	1.32104691091661	-22.1215838751699	4.45610103144649e-78	2.21598984341591e-76	167.163755099577
KNL1	2.18866095268332	2.68949044577494	22.1142137502864	4.85880672471063e-78	2.40938839147227e-76	167.077448166176
PDLIM2	-1.98320060175411	2.58785391463751	-22.1115981179251	5.01030949280655e-78	2.4774773993467e-76	167.046818524355
RHOJ	-2.52949154266916	2.87403220934189	-22.0870023180632	6.68734491623665e-78	3.29738998624041e-76	166.758806448387
DES	-4.65953304265015	2.6353584535585	-22.0848673421618	6.85705196504084e-78	3.3715448464729e-76	166.733807173899
COL6A6	-3.06118017789525	1.41781466972399	-22.0606093196504	9.11582932361821e-78	4.46957305740887e-76	166.449770456112
ADCY4	-2.02593149419275	1.73704089168504	-22.032950657591	1.26119013493368e-77	6.1664072283662e-76	166.12593854151
KIF14	2.60734924911351	2.80477558428195	22.032208739525	1.27221993877112e-77	6.20296062325418e-76	166.117252389123
SHCBP1	2.21713352140198	3.42231688921721	22.030441822103	1.2988778994421e-77	6.31529630494761e-76	166.096565926225
ITIH3	-1.33411424757532	0.663321006333552	-22.028015522111	1.33639646009958e-77	6.47966672528839e-76	166.068159803967
KLF2	-3.12865096951283	4.08991618152869	-22.0247794213988	1.38812885013453e-77	6.71185293049811e-76	166.030273166671
DCDC2	-2.27365216610737	0.955235820781787	-22.01250520124	1.60320991101883e-77	7.73039475050655e-76	165.886575896613
FAM162B	-2.86642941670923	2.4080245523495	-22.0106292458304	1.63889746269673e-77	7.88070391497836e-76	165.864614068677
OGN	-3.48130192598253	1.54641928130197	-22.0100625695553	1.64983311436876e-77	7.91149368442494e-76	165.857980006958
PERP	3.27970245126322	9.48143812726969	21.9949766382145	1.96937436085483e-77	9.41792588184141e-76	165.681373389858
KCNK3	-3.58115530703625	1.75664514260607	-21.9817217096782	2.30081579115779e-77	1.09728796816009e-75	165.526208068591
FILIP1	-2.55720900424608	1.66348857838985	-21.979435757147	2.36337112054148e-77	1.12405021550549e-75	165.499448767167
CENPW	2.80423309489796	6.0796788588122	21.9789142139717	2.37787978200288e-77	1.12787748899077e-75	165.493343620958
SLC1A1	-3.3807449515635	2.66557552099537	-21.9595894532984	2.98313573752757e-77	1.41112830077354e-75	165.267135910081
NXPH3	-2.10747910391309	1.02847105690765	-21.8877070811179	6.93350549190755e-77	3.27092806381747e-75	164.425824460442
TMEM88	-2.60918289797199	2.63677592783537	-21.8441213660559	1.15613256334673e-76	5.43943231623103e-75	163.915787641691
GPR17	-1.57872815361607	0.548891768361175	-21.8358604230842	1.2737701009538e-76	5.97678954627652e-75	163.819126627522
ESPL1	2.58640094706757	3.17825520727237	21.8342428675836	1.29816883029784e-76	6.07494287743937e-75	163.800199964923
IQSEC3	-1.92312270566103	0.828278621804353	-21.7933875498715	2.09624390227824e-76	9.78340569900178e-75	163.322193757586
MYBPHL	-1.81436422250204	0.592820906578722	-21.774100784473	2.62830744799083e-76	1.22338950679147e-74	163.096561395161
CENPU	2.78015348394631	4.5372271373299	21.7674017602858	2.84312032857299e-76	1.31985812061813e-74	163.018194128936
CENPI	2.22475599767223	2.78100863085446	21.7586502226294	3.15040893760651e-76	1.45863098158943e-74	162.915818583993
SNX25	-2.10387629619788	3.7001674886339	-21.7565574189812	3.22868306920394e-76	1.49091700986653e-74	162.891337401647
AOC3	-3.94523075614993	4.2167158296595	-21.7515115084419	3.42549661275508e-76	1.57762647429129e-74	162.832312102642
TMEM132A	2.94357546997023	5.44299849838771	21.7437498516768	3.75190430663076e-76	1.72340762295368e-74	162.741520930671
TNS2	-2.48437276550224	4.11884578539083	-21.734496465539	4.18191926112821e-76	1.91588978223079e-74	162.633283557469
CEACAM8	-1.0258493340053	0.150864465028924	-21.7081226526424	5.69743235858915e-76	2.60336863400978e-74	162.324806563954
ST6GALNAC6	-1.56490609468921	3.93895032898245	-21.7048176282032	5.92254719456636e-76	2.6991660908918e-74	162.286151882259
MMP24	-2.59207108394754	1.76143456493115	-21.6864145722583	7.34876483244453e-76	3.34043463933123e-74	162.070922879883
SAPCD2	3.49914852769795	4.12183822479766	21.6828755949839	7.66008614952528e-76	3.47290399324581e-74	162.029535134381
AATK	-2.4616392609633	1.85439262770288	-21.6763062490318	8.273361685131e-76	3.74123130087983e-74	161.952709117221
NECTIN1	4.15520517794207	7.03506570035687	21.6437929225934	1.21119746983864e-75	5.46290745117145e-74	161.572504735993
C17orf53	2.63155572049277	3.48633794703172	21.6317496047969	1.39484349324601e-75	6.27499824087862e-74	161.431683958017
ZNF366	-1.78358893419783	1.04132229223027	-21.597715523731	2.07860994099523e-75	9.32702738305184e-74	161.033762187043
CDC25A	2.43742647577596	3.11659810359656	21.5947096366131	2.15314450949542e-75	9.63670190083141e-74	160.998620196646
KANK2	-2.54870114638933	4.30697681025454	-21.5580360852452	3.30925721870382e-75	1.4773167455876e-73	160.569899896853
CIP2A	2.45589047663078	3.74707165780395	21.4994803257092	6.572164586933e-75	2.92645747104376e-73	159.885498533014
CD34	-2.52933115405195	3.58005112581382	-21.4978447703418	6.69931606489118e-75	2.97548503594594e-73	159.866384380161
F10	-2.32165394483138	1.69169974178346	-21.494434517079	6.97240100419283e-75	3.08891521645142e-73	159.826530366026
ARHGAP44	-2.72274864218965	1.9938287772418	-21.4105452254387	1.86273179452189e-74	8.23138822110875e-73	158.846329464683
SNRK	-1.47416720316734	3.92730902827835	-21.384856607546	2.51655555463769e-74	1.10925447490406e-72	158.546240027032
ADGRE3	-1.8911058500707	0.798475371857273	-21.3484656521141	3.85365283897222e-74	1.69434534771436e-72	158.121184157897
FAM83B	4.0867445743559	4.06102117086444	21.3356766070508	4.47614863498042e-74	1.9630948347634e-72	157.971820630947
LEPR	-2.42400697736851	2.04001280319178	-21.3332548853616	4.60488176454233e-74	2.0144915087741e-72	157.943538229982
ECT2	2.91619066773867	5.60905301255205	21.3298036054243	4.79476528317333e-74	2.09231570044476e-72	157.903232512902
C1QTNF2	-1.83238264582915	1.24997046262383	-21.3159468590086	5.63926788461186e-74	2.45469877620698e-72	157.7414128711
SHC3	-2.08410244603586	1.26282870405451	-21.3027756825201	6.57943177903464e-74	2.85681546524999e-72	157.587608517819
NCKAP5	-2.7625641476783	1.67010381542735	-21.2935407105283	7.33059274166674e-74	3.17507435001968e-72	157.479773944801
ERICH4	-0.733288369110361	0.222396926276182	-21.2754562687886	9.0588928793595e-74	3.91393502993119e-72	157.268619126419
EZH2	2.73892419160291	4.37422670609953	21.2640465618265	1.03532092418868e-73	4.46210536585515e-72	157.135407688544
ABI3BP	-3.43465577618726	2.45854390870978	-21.2577937110954	1.11393374768408e-73	4.78909201128712e-72	157.062406876406
FZD4	-2.38052435429539	2.95921792480644	-21.2474419195136	1.25741155581704e-73	5.39265815891558e-72	156.941556302958
TNS1	-3.14577126105815	4.77124781476947	-21.2449037546337	1.29532441430959e-73	5.54163913033675e-72	156.911925717984
PITX1	5.02701725459403	5.24296020400942	21.2402335051604	1.36809524150834e-73	5.83865585342984e-72	156.857406038464
GATA1	-0.928932135217305	0.454735489923148	-21.1865674273526	2.56361277965274e-73	1.09141124558143e-71	156.23100230791
SLC24A4	-0.843694416171229	0.25551757673969	-21.1797374021163	2.77688862693203e-73	1.179333113944e-71	156.151291872103
FEN1	2.20728396660264	5.91410597602946	21.1363308498459	4.6142206618108e-73	1.95488402067737e-71	155.644772463381
MMRN1	-3.05522410669031	1.85179076424921	-21.1357432461861	4.64604643662383e-73	1.96360146613242e-71	155.637916329499
ROR1	-2.59729302583809	1.49858769650186	-21.1198659710897	5.59424235104345e-73	2.35863527143631e-71	155.452668394053
ABCA9	-1.55357239529923	0.971824285203027	-21.1185162446239	5.68326236836455e-73	2.39039384674225e-71	155.436921136877
CCNF	2.18375254057092	3.73965299097476	21.1139811653684	5.99287162836236e-73	2.51455707387175e-71	155.384011134552
HECW2	-1.95624764358726	1.89492754891746	-21.0960650215388	7.38993122865788e-73	3.09331533803893e-71	155.17499805076
VIPR1	-3.11229413981217	2.52435799729642	-21.0867570427452	8.239813142328e-73	3.44081192342907e-71	155.066416734601
WFDC1	-1.78290015311132	1.12270004268993	-21.0700787980721	1.00143771137396e-72	4.17186044201254e-71	154.871870886824
HPGDS	-2.39089759730134	1.85420881574295	-21.0632644450048	1.08450396824198e-72	4.50714684896756e-71	154.79238853238
ZNF385B	-3.32099349107346	1.6015412144029	-21.0429230510924	1.37571838076461e-72	5.70383950979722e-71	154.555143529272
RMI2	2.79700500813156	4.58791891556803	21.0321482696613	1.56042250492024e-72	6.45430683018551e-71	154.429485409306
FMO5	-2.77547719095715	1.85270403068668	-21.0261090532779	1.67458471542458e-72	6.91013621932292e-71	154.359057621711
OTULINL	-2.74948363586622	3.2556374891158	-20.9857893396931	2.68294595201171e-72	1.10450050925388e-70	153.888915630596
NR0B2	-3.05875980371021	0.888629107921498	-20.9780148751096	2.93817985604651e-72	1.20672775028922e-70	153.798273974939
DPYSL2	-2.94191382102982	4.95078805922896	-20.9770485111083	2.97155612602458e-72	1.21757070844505e-70	153.787007497688
TGFBR2	-2.97513542927704	5.81111791686943	-20.9652604209676	3.41053057557999e-72	1.39416419664517e-70	153.649579158537
CASS4	-2.50603379749196	1.87569296499294	-20.961078104859	3.58138575871087e-72	1.46058617799762e-70	153.600822780523
LIMCH1	-3.61386099984669	3.53666877787347	-20.9547386677438	3.85681479354935e-72	1.56924713802806e-70	153.52692128956
TRHDE	-1.48853262207068	0.335579757601732	-20.924990631742	5.46021263164198e-72	2.21646538337932e-70	153.180169181871
GPR87	5.29556087825048	5.76704684491321	20.9112951562497	6.40782370683844e-72	2.59509426456763e-70	153.020549168714
PPP1R14B	1.9976502741524	7.20641546777843	20.8899397564317	8.22382088757155e-72	3.32284244427225e-70	152.771676784721
IGFALS	-1.83073600926746	0.78268790291906	-20.8773537002447	9.52649024518369e-72	3.84029762655153e-70	152.625014498603
ACTN2	-1.64088979667395	0.52644438649834	-20.872505284245	1.00816526166935e-71	4.05472918028538e-70	152.568519776344
PRKCE	-1.85503145528266	2.57533073972519	-20.865722357691	1.09130045833413e-71	4.37899988510855e-70	152.489486279012
DIPK2B	-2.21785178459847	2.30999530868109	-20.863792385354	1.11618365923021e-71	4.46857471831729e-70	152.466999113116
SLC9A3R2	-2.32306613768467	5.20688013734173	-20.8491144224127	1.32494538311903e-71	5.29220175339648e-70	152.295985987988
ADRB1	-3.14655562668903	1.73282538281894	-20.8380645488349	1.50747745135156e-71	6.00753856468982e-70	152.167252991538
MOGAT1	-0.774884409799049	0.182680170360594	-20.8366910126334	1.53185671544304e-71	6.09078791983106e-70	152.151251605394
GIMAP1	-2.3788254078049	1.99177161580152	-20.8331327022411	1.59686271272289e-71	6.33482696604045e-70	152.109798666525
CPAMD8	-3.02040974706065	1.85336180531027	-20.7955737538465	2.47606919998605e-71	9.80040541627132e-70	151.672302159799
JCAD	-2.90997969218859	3.28818589853984	-20.7913547995057	2.60110814923021e-71	1.02720232454329e-69	151.623164496634
CCNE1	2.93378659740124	3.85141312701953	20.7826124603698	2.88065951522782e-71	1.13503186993909e-69	151.521347278417
CX3CR1	-2.59541935828735	1.45181165663925	-20.7776444731179	3.05270093492767e-71	1.20011024367483e-69	151.463490136205
SHMT2	1.99440214287219	6.61916386558455	20.7766730879522	3.08752161485172e-71	1.21107168061206e-69	151.452177584929
KIF15	2.26741293790088	2.9531001407331	20.768932824151	3.3795490111985e-71	1.32264636749932e-69	151.362038330268
HELLS	2.27168932673643	3.06900960731521	20.7192934229375	6.03289078628596e-71	2.35579661464477e-69	150.784058928207
GPX3	-3.81083955261742	6.50159842511886	-20.7190482451654	6.05018023053279e-71	2.35727446258816e-69	150.781204602934
COX4I2	-2.94520837152848	3.69061454459468	-20.7029019985068	7.30487132404714e-71	2.83978906372478e-69	150.593241373596
SPN	-3.1422745338175	2.63006206862092	-20.6956722246139	7.94799035280403e-71	3.08293714684876e-69	150.509083277508
CCN5	-3.16430297672236	2.18505814866217	-20.683744174646	9.13507991045937e-71	3.53553924250706e-69	150.370242889787
FGFR4	-3.16935440985614	2.76052969663314	-20.6805122817662	9.4861906699771e-71	3.66330659611616e-69	150.332625936097
A2M	-3.78901192339251	7.75286800539182	-20.6699223724805	1.07339656716936e-70	4.13601260042853e-69	150.20937197835
ERG	-2.34459239209892	2.74774397174115	-20.655374816048	1.2719790442919e-70	4.89039520222799e-69	150.040068548185
AHCYL2	-2.5083024966127	4.17609147587886	-20.6462226039867	1.41532292478732e-70	5.42955201146433e-69	149.933563404221
LRRC2	-1.15483193726661	0.459069805589703	-20.622797645596	1.86012299923746e-70	7.12027345431797e-69	149.660992079563
SHROOM4	-2.62540403583912	2.19570218214198	-20.6074453363851	2.22493544530639e-70	8.49808494481906e-69	149.482374868596
HBA2	-4.72484475403325	3.56513161799925	-20.602978139433	2.34394359284282e-70	8.93308633473176e-69	149.430404226009
CGNL1	-3.12513427895038	2.82624853640334	-20.5956796871931	2.55221956258693e-70	9.7056628463954e-69	149.345498320028
NDNF	-4.78388350326217	3.17039492268464	-20.5951031619057	2.56943950395179e-70	9.74990576988665e-69	149.33879152769
BCL6B	-2.39086028292264	2.93086553982771	-20.5916732992241	2.67431158074213e-70	1.01258370155865e-68	149.298891994546
FAM13C	-1.56285156437345	0.979974231874241	-20.5871358805773	2.81965038745512e-70	1.06530297647249e-68	149.24610959297
STARD9	-1.62622612521445	1.03036815632332	-20.5744966651496	3.26748016360693e-70	1.23183296448724e-68	149.09908936558
ESYT3	-2.3954019836536	1.39611418896413	-20.5677160328488	3.53634684566491e-70	1.3303218575664e-68	149.020221386532
CD93	-3.12560718952284	4.73318437616716	-20.5414036374217	4.80624303038926e-70	1.80414993753644e-68	148.714204399846
FERMT1	3.6286542510239	5.10250554769466	20.5306121758699	5.45066385757344e-70	2.04165960587863e-68	148.588712922336
C19orf48	2.11508244591817	6.06700415114644	20.5201795446355	6.15563119504975e-70	2.30078249485211e-68	148.467402433986
CKS1B	2.33136436588674	5.72638446648676	20.4926299591344	8.48685540120587e-70	3.16534318436001e-68	148.147095405341
ERCC6L	2.32741052041274	2.58960922528097	20.4917917233019	8.57018358494989e-70	3.18960670523028e-68	148.137350497739
POLQ	2.44256847198865	2.56812912778763	20.4530141054986	1.34668359309696e-69	5.00135364202287e-68	147.686599763665
NECAB1	-2.2132995864423	1.15734253191174	-20.4213142362947	1.94840863084493e-69	7.2206948304455e-68	147.318206352254
LTA4H	-1.63046081634307	5.69428230910007	-20.412070658763	2.16995202202249e-69	8.02468486110223e-68	147.210798705267
IL3RA	-2.32317406174451	3.94013722352476	-20.406957665171	2.30313462373145e-69	8.49919975840009e-68	147.151390087005
FOXF1	-2.7706621551613	2.83799911034256	-20.405559219578	2.34096331861748e-69	8.62057272710296e-68	147.135141699287
CASQ2	-2.22981446080605	0.907962849239933	-20.4049077386947	2.35879763424088e-69	8.66796056961569e-68	147.127572265742
LCN6	-1.08397364398064	0.240987050229765	-20.4036425736447	2.39382041161009e-69	8.77817968165004e-68	147.112872646398
PDK4	-4.20976549265792	3.08588343348602	-20.3977485414175	2.56395673021064e-69	9.38236157774146e-68	147.044393090772
LRRK2	-3.98364841353762	2.80771200072668	-20.3861751510293	2.93399576490223e-69	1.07139949950562e-67	146.909936093467
SORBS1	-2.49689680688158	2.20089496240506	-20.3717280850887	3.47167961751202e-69	1.26509744725829e-67	146.742108204927
ECE2	2.79769676619677	3.85024760690767	20.3713463405347	3.48714969095335e-69	1.26808745532481e-67	146.737673799418
ATAD2	2.12310484972071	4.77299465134813	20.3683767914007	3.60986597268864e-69	1.30998358738628e-67	146.703179438362
VWF	-3.23550703795809	5.38019253832083	-20.3619428112409	3.89075806302961e-69	1.40898717821954e-67	146.62844455598
IGSF9	3.82633473700846	4.67087464986909	20.3559706703748	4.17099942929068e-69	1.50734565296623e-67	146.559077184623
CENPH	2.21947026906158	4.37505345079642	20.3127434387709	6.89983325759125e-69	2.48835928742263e-67	146.05707114823
CDCA7	3.06521357561507	4.39940645832625	20.2957349389914	8.4107029351211e-69	3.02698597386678e-67	145.859589596345
HSPB7	-2.33710790253537	1.5072137981457	-20.2944700776493	8.53546010877329e-69	3.0655649423588e-67	145.844904540028
SGCA	-2.95463312422322	1.81425402928744	-20.2569485863039	1.32097758721181e-68	4.73463322069449e-67	145.409339213347
AQP1	-3.99235691792878	6.59319416831811	-20.2533201130741	1.37795331390622e-68	4.92872440455595e-67	145.367224517388
PDE2A	-2.08001097633877	1.52850697128497	-20.250872870624	1.41776127772445e-68	5.06074092079353e-67	145.338820660141
DNASE2B	-2.1585693678079	0.875830589171446	-20.2407808649163	1.59443519315653e-68	5.67976863194842e-67	145.221693308181
SPTBN1	-2.06064393093401	5.83875403403623	-20.2377097507792	1.65244566993145e-68	5.87442752925733e-67	145.186051781601
CBLC	3.5415327305924	5.57499405130754	20.2201642844665	2.0266991646956e-68	7.19025079669952e-67	144.982444631124
PPBP	-3.66070651996254	1.22970633400627	-20.2145045294021	2.16464783364185e-68	7.65145761226905e-67	144.916771254039
DENND2A	-2.40273290564231	2.11771916666941	-20.2144720676707	2.16546551730788e-68	7.65145761226905e-67	144.916394589758
WDHD1	2.02450418307077	3.57215732726067	20.2130765831263	2.20091000932299e-68	7.760986709643e-67	144.90020240166
PLK4	2.04171643146433	3.22208347170789	20.1754013472733	3.41144773134795e-68	1.20054072884432e-66	144.463108582957
SPOCK2	-3.89148840920762	4.51304495992852	-20.1433845469902	4.9504877820062e-68	1.73864716770459e-66	144.09175695068
CFAP221	-2.16699063475559	0.965780269820226	-20.1422663522993	5.015278444132e-68	1.75786516550852e-66	144.078788996771
WFS1	-2.10397105145814	5.06615084276071	-20.1365079008337	5.36259986895338e-68	1.87583528482127e-66	144.012008658947
NEGR1	-1.60912816244993	0.766166778516548	-20.1265992174026	6.01743847655851e-68	2.10068777216658e-66	143.897105110555
XRCC2	2.48808650833143	2.88427671392682	20.1146637832501	6.91317664649035e-68	2.40857282164649e-66	143.758710189372
FGD5	-2.68027846835026	2.80341484076991	-20.0799367741282	1.03513188549174e-67	3.59924841857737e-66	143.35611106382
SFTA3	-4.29776731477883	1.9230919606401	-20.0687010425173	1.179530457841e-67	4.09318173789554e-66	143.225875101867
CYP17A1	-0.882772971676312	0.360340320883343	-20.0606441377027	1.2953115792904e-67	4.48604436835594e-66	143.132492550273
TBX4	-3.11427626275595	2.29985771991763	-20.0450539124892	1.55258278774544e-67	5.36640248714785e-66	142.951812407031
RHOV	4.13120126937253	5.94657702664904	20.0119303262306	2.28134796512386e-67	7.86974876111404e-66	142.568004849287
KRT6A	8.14718787653599	9.9742301027239	20.0055076121944	2.45807265462584e-67	8.46265447465367e-66	142.493595441278
TIMELESS	2.21482177280776	5.18162551906808	19.9900103514383	2.94288464990691e-67	1.01118211740404e-65	142.314069641038
HYAL1	-3.04920226509349	3.23627074319776	-19.9793402777196	3.33115452675312e-67	1.14234385588361e-65	142.190476432008
ARHGAP31	-2.72616366208131	3.27277567525499	-19.9711317150065	3.664350779032e-67	1.25414201662752e-65	142.09540240355
EPN3	2.97072169099482	3.90281475577516	19.9570615703155	4.31477089067199e-67	1.4738615635358e-65	141.932452188715
FCN1	-2.97828263170265	2.13763726362068	-19.9551514773008	4.41154193814629e-67	1.50397391660827e-65	141.910332283331
C2orf91	-1.09213351602701	0.29325234811665	-19.9457742894625	4.91901153475427e-67	1.67371045495391e-65	141.801744293662
EFNA3	2.88440556275754	3.72201968344962	19.9349247670203	5.57937614943995e-67	1.8947083791532e-65	141.676116817353
GLIPR2	-2.54810026381519	4.87317849361858	-19.9134579136842	7.15841133158836e-67	2.42621494743446e-65	141.427582742116
FBLN5	-3.08699437935421	3.94368235078023	-19.8806595829331	1.04747281104317e-66	3.54334068154235e-65	141.047941180656
CA3	-2.7790544507348	1.38528964808694	-19.8713142295397	1.16745947019102e-66	3.94158705071261e-65	140.939787082905
FPR2	-2.89062068949168	1.58083205577407	-19.8582787157323	1.35810312468289e-66	4.57638803886869e-65	140.788940511051
RGN	-2.6161383952682	1.57076796119372	-19.8562962642045	1.38970453013505e-66	4.67385213362376e-65	140.766001062252
GGCT	1.94017099287715	6.6692031382159	19.8510712824974	1.47655893859809e-66	4.95641082177494e-65	140.705543276148
MS4A2	-2.30318865961091	1.45490822969701	-19.8469316270022	1.54920691429425e-66	5.19028919174783e-65	140.657645556635
SCARF1	-2.1131945283306	2.83117468980072	-19.8400817816188	1.67734524629312e-66	5.60132945826714e-65	140.578393303507
TRAIP	1.85919671980824	2.96822497117326	19.8400320649198	1.67831298004796e-66	5.60132945826714e-65	140.577818101098
DSCC1	2.20271591434658	3.85020754912422	19.8257011944671	1.98185999376576e-66	6.60178744106513e-65	140.41202555877
CYP4B1	-5.71704876991233	3.48008502193637	-19.7916337129905	2.94220870614908e-66	9.78214342206329e-65	140.017981767765
ZWILCH	1.72781329352514	4.15717296179383	19.781618522563	3.3045442640972e-66	1.09659353858967e-64	139.902161914743
TICRR	2.56351800209703	2.75119103497776	19.7753991834206	3.55165723751691e-66	1.17636009641096e-64	139.830243822218
NPM3	2.25404509110018	6.76106781881644	19.7747058592529	3.58032459297622e-66	1.18360920019697e-64	139.822226718304
DOCK4	-2.13345849215224	2.66911533397046	-19.7685771868876	3.8440013161467e-66	1.2683751034658e-64	139.751361197936
CACNA1D	-1.84014366593956	0.899999269737616	-19.7432036448979	5.15864896911394e-66	1.698947504828e-64	139.458007692276
CD55	-2.60245247904782	6.30707818295484	-19.7405073109968	5.32243128281028e-66	1.74958640379385e-64	139.426838063798
EFNA4	1.89155592774042	5.23230353007059	19.7264561547522	6.26386588240214e-66	2.05518381536333e-64	139.264418363853
ELANE	-1.10706278233929	0.390322021835574	-19.695202263042	8.99791283750375e-66	2.94668984200052e-64	138.903220166355
DAPK2	-2.18380525874692	1.84677012978375	-19.6890641367687	9.66117049155328e-66	3.15797248932701e-64	138.832293984079
DTL	2.47250893013823	4.14215989872305	19.6729649576292	1.1642211253726e-65	3.79840742866892e-64	138.646285738806
CENPE	2.14085726038257	2.73887394951784	19.6616036700551	1.32799041544459e-65	4.32464042940023e-64	138.515034449283
LOXHD1	-0.869575094928628	0.226568984802225	-19.647385288225	1.56574391257722e-65	5.08939664693397e-64	138.350795134092
RNASEH2A	2.13232325325713	5.79106335841679	19.6123157707938	2.35017704824144e-65	7.62497033030749e-64	137.945789052837
CCDC68	-2.46383959387836	1.64037517218498	-19.6079960202909	2.47071544813376e-65	8.00117590856674e-64	137.89591049579
MYL3	-1.39349963742175	0.750899454657848	-19.6006384939568	2.69041101170469e-65	8.69650448320469e-64	137.810960329149
ASAH1	-1.89302990971164	6.6882396591176	-19.5923037541093	2.9629570537724e-65	9.5597810302398e-64	137.714734039234
EME1	2.37723239293221	2.90832328709348	19.5878820943346	3.11857377157004e-65	1.00433035392537e-63	137.663688007092
KCNA5	-1.60253836644434	0.600489987350296	-19.5866812990528	3.16222726609107e-65	1.01651338728581e-63	137.649825729465
SLC6A20	-1.938695465881	0.750490653624123	-19.5859816729174	3.18794231236712e-65	1.02289582835236e-63	137.641749141867
FLAD1	1.51597386413295	5.53907088144997	19.5833632843611	3.28605044100425e-65	1.05244055867393e-63	137.611522531345
CAVIN2	-4.10759669982552	4.56720609832343	-19.5823082843876	3.32642763601067e-65	1.0634211426111e-63	137.599343841379
PDE1B	-1.51822264337899	1.20304077600502	-19.5608640580951	4.26358488364062e-65	1.3605278636919e-63	137.351821671276
ITGA10	-1.64883449056786	1.10118996256593	-19.5443883344264	5.15919325440446e-65	1.64331602656259e-63	137.161681858512
STX11	-2.84757443344585	3.77806417700881	-19.5378923692856	5.56195029477312e-65	1.76837599991375e-63	137.086722390678
GRAMD2A	-2.66506289361252	2.30566771378497	-19.5297041349193	6.11468572198665e-65	1.94057889595049e-63	136.992241554742
RCC1	1.77420728565667	5.69079122984905	19.5251236177296	6.44748824443782e-65	2.04248470611002e-63	136.939391869215
CKAP2	1.97089366613107	4.90985598507394	19.5032775077023	8.30139066189814e-65	2.6250140218013e-63	136.687363817252
KLHL33	-0.571393108043576	0.182661327087522	-19.5023786628357	8.38815418756732e-65	2.64765336969236e-63	136.676995371782
SLC6A8	4.02553433205417	6.77530787136624	19.4997863257416	8.6434952076678e-65	2.72332506949172e-63	136.647092470897
MMRN2	-2.55338106745611	3.44266859566526	-19.4801349667501	1.08492787981707e-64	3.41214705264991e-63	136.420435358381
RPS6KA2	-2.60927372218564	3.94509740151458	-19.4746301193369	1.15624343840681e-64	3.62989734125735e-63	136.356950390316
AGBL1	-0.664340097833881	0.158062448518627	-19.4685231249555	1.24085310019868e-64	3.88852618742692e-63	136.286524968935
P2RY14	-1.969785905452	1.73189074052484	-19.4664658366201	1.27072705626554e-64	3.97500730593458e-63	136.262801378429
CDKL2	-2.18142640476123	1.40608665819391	-19.4405831814312	1.7140391501315e-64	5.35215623712798e-63	135.964375283031
STARD13	-2.23399149596023	2.29565537887909	-19.4269806540341	2.00591538214285e-64	6.2523666063042e-63	135.807567989666
CHEK2	2.03577132625469	4.20366981694657	19.3832357630669	3.32564569880625e-64	1.03474412963749e-62	135.303423728835
CLDN5	-3.21563171709257	3.90350800954542	-19.3810534060816	3.41057214730344e-64	1.05928001478971e-62	135.278278404614
MRGBP	1.57143369774357	5.2409656786851	19.3759234388888	3.61883664667094e-64	1.1219679159439e-62	135.219172528316
SNX30	-1.92123206688651	3.43439413363803	-19.3547166332233	4.6234863481808e-64	1.43090344339532e-62	134.974865595872
KLF17	-0.545161143025607	0.196292781425635	-19.3538257925336	4.67131022530301e-64	1.44314548641883e-62	134.964604025102
ABCC6	-2.04579741390304	1.71027654943116	-19.3430795817827	5.28867429654637e-64	1.63098603968581e-62	134.840825741405
LIMD1	-1.56486886332827	3.43399614819278	-19.3401548798259	5.47038077484908e-64	1.68404755599631e-62	134.807140345096
IL6ST	-1.95439754214542	5.18404540903249	-19.3387004177546	5.56305302304991e-64	1.70956145277e-62	134.790388867405
ACE	-2.49296554817757	3.41801761209996	-19.3345481002462	5.83634336622049e-64	1.79039320663231e-62	134.742566691705
PARPBP	2.22179112798781	3.08825683571767	19.3286614169441	6.24692738859013e-64	1.91298451873405e-62	134.674773195548
CHRDL1	-4.08570223401536	2.67395901711405	-19.3100229391041	7.74710986973252e-64	2.3682277193727e-62	134.460150658903
CAT	-2.13624426534216	6.18124826869969	-19.3088732269579	7.85063974081049e-64	2.39568036146586e-62	134.446912989081
CPED1	-2.48346133124258	1.8698010070632	-19.3049305790264	8.21628160896795e-64	2.50288299274931e-62	134.401518882859
ABCA6	-1.49459539708979	0.981683702097694	-19.2971094602979	8.99273495322924e-64	2.73463743220586e-62	134.311474834067
RILP	-1.65294487637132	3.62595445460289	-19.2925632885749	9.47732408125849e-64	2.87698594501508e-62	134.259138259984
OSCAR	-2.84840750450683	3.48457475560256	-19.2850997713883	1.03301037270907e-63	3.1304159818814e-62	134.173221670738
SEPTIN4	-1.52344731802001	1.3611240463398	-19.2688993851934	1.24542398497064e-63	3.76756943806977e-62	133.986752281035
ADRB2	-2.99334045816049	2.41469922748911	-19.2568856726903	1.43065072760817e-63	4.32041668692053e-62	133.848491815781
SVEP1	-2.40210492411551	2.39803782623576	-19.2522691995562	1.50893626058567e-63	4.54896069577253e-62	133.79536732553
TUBA1C	1.87969325160057	7.26922436801312	19.2462908041123	1.61671106669197e-63	4.86546408088074e-62	133.726574062229
SMAD6	-2.28508388427574	2.0872984228272	-19.2394264968839	1.74997402677822e-63	5.25745208905574e-62	133.647591753415
E2F7	2.71084576108273	2.9314993209305	19.2311503620168	1.92531940586559e-63	5.77430416312437e-62	133.552371924053
MRC1	-4.15190032568584	4.11905160540597	-19.2233101032301	2.10759265440635e-63	6.31012517712912e-62	133.462174375013
SGMS2	-2.65294210641978	3.38968933324101	-19.2199317058915	2.19135786247093e-63	6.54968347421749e-62	133.423310123958
PNMA2	-2.42650240742029	1.67950364077343	-19.1992467707235	2.78187506116814e-63	8.30044943464786e-62	133.185384917895
ART1	-0.496858392167777	0.110320490127845	-19.1966625409925	2.86603969087069e-63	8.53698341367712e-62	133.155663759096
CFD	-3.07646810835056	5.09594626644123	-19.1955977146751	2.90145533080911e-63	8.62775175456098e-62	133.143417448424
LILRA2	-1.90114296529167	1.19839959206434	-19.187562150425	3.18320042770852e-63	9.44944956898847e-62	133.051006677747
PAICS	2.11458503626706	6.00423979701223	19.1616851334271	4.28995928860441e-63	1.27132834265857e-61	132.753467215646
TPK1	-1.13456888388865	1.22750794717397	-19.150264744989	4.89366643740543e-63	1.44777877398156e-61	132.622178491871
DRAM1	-2.6782745146518	5.16503781633671	-19.1451758401167	5.18933918131913e-63	1.53265508307826e-61	132.563681487645
ANGPT1	-2.72934763277802	2.11622495536846	-19.1369738539867	5.70390994377522e-63	1.68178628494251e-61	132.469406115972
ENG	-2.46088574758299	6.18473851072345	-19.1156671015642	7.2915845147503e-63	2.14628343515964e-61	132.22453955258
MMP12	4.89068562775081	6.06557597355284	19.1151831444716	7.33236458519734e-63	2.15465359990942e-61	132.218978340461
PI16	-2.67732693391308	0.938925619130168	-19.1099776523955	7.78567090307804e-63	2.28401488425592e-61	132.159163162482
CLEC1B	-0.589599197758081	0.216369967919399	-19.1048597981666	8.25863107351882e-63	2.41869807698441e-61	132.100358207473
PEBP4	-5.47871949238507	2.97281120729632	-19.0928253400243	9.48699151031534e-63	2.77379291143307e-61	131.962092890912
SLIT3	-3.18807732169799	2.44931413631424	-19.0868370084466	1.01646242805047e-62	2.96694844174263e-61	131.893298796
ESCO2	1.91605840511811	2.16576584205341	19.0840543913042	1.04957532913209e-62	3.05848704006687e-61	131.861333510097
SELENBP1	-4.11496405975367	4.66952168535876	-19.0791072078605	1.11113003648031e-62	3.23246246446065e-61	131.804505121948
CRY2	-1.66237532774143	4.10485226149411	-19.0780921447234	1.12419900500835e-62	3.2650405378404e-61	131.792845442042
PGC	-6.39607662482858	3.29594239162911	-19.0716709074705	1.21050634716915e-62	3.50986516442484e-61	131.719089822582
PEAR1	-2.19011900982064	2.17823450470895	-19.0560859110097	1.44852505926316e-62	4.19303564003954e-61	131.540098421138
E2F8	2.11295748575	2.62176420480491	19.0542283381609	1.47984788183608e-62	4.2766133737498e-61	131.518766457078
ALG1L	3.77701563124264	5.16226880954424	19.0468557928172	1.61098206917955e-62	4.64788297810397e-61	131.434105929266
LRRC32	-2.79174889642289	4.36584114204775	-19.0429665332957	1.6847738155473e-62	4.85276022283468e-61	131.389447420865
FRY	-2.22164142733777	1.95715678191897	-19.0294714560121	1.96800756427569e-62	5.65923756745175e-61	131.23450437933
ICAM2	-2.45770115466516	2.84499584323824	-19.0002915300975	2.75368671444924e-62	7.90552657906439e-61	130.899553759515
PCNA	1.88291695462728	8.19195063286799	18.9940102869612	2.96014006795686e-62	8.47836749176591e-61	130.827466482952
MRPL3	1.67074906423625	7.22763112052982	18.993928270551	2.96293564593366e-62	8.47836749176591e-61	130.826525246542
DENND3	-2.28218366957673	2.8664004751824	-18.9731884084001	3.76165037289308e-62	1.07462532338541e-60	130.588537583636
CCRL2	-2.34912498722868	2.38279304248673	-18.9648930848869	4.1383892480706e-62	1.18032000531164e-60	130.493364784315
ADGRE5	-2.54767992309184	5.12775893630533	-18.9572442173554	4.51908518140925e-62	1.28679660426588e-60	130.405616508179
ITLN1	-2.99234874268624	0.922777214678052	-18.9552041234244	4.6264061472157e-62	1.31521041204642e-60	130.382213674447
GMNN	2.00177856153868	5.030505081649	18.9511412496297	4.84778147572309e-62	1.37590285623978e-60	130.33560819277
SLC4A4	-2.77586585266444	1.6128408615145	-18.9477892460958	5.0383685208858e-62	1.42767406707892e-60	130.297158722205
CDO1	-2.75658502080942	1.48775958507423	-18.9445943502391	5.22698597865466e-62	1.47872026349136e-60	130.26051269548
SFTPC	-9.82754400848544	5.31239725193558	-18.9409997507016	5.44764704178214e-62	1.53865176560368e-60	130.219283544155
CAV1	-3.57977052619302	6.5713269286884	-18.9114156668977	7.65554600805658e-62	2.15876503345117e-60	129.880024030396
E2F2	2.10421287266193	2.83256614949857	18.9100910853775	7.77304355779566e-62	2.18836250486005e-60	129.864836825616
PAFAH1B3	2.22433847042662	6.12944615280446	18.8847059181282	1.04074769195957e-61	2.92532221628893e-60	129.573822589408
AVPR2	-1.59139555762565	0.739489074971642	-18.882162164123	1.0716305559122e-61	3.00728478351245e-60	129.544665699069
RASL12	-2.3779756744111	3.22500101282171	-18.8575018367554	1.42279602518556e-61	3.98634103043562e-60	129.262048720726
BTNL9	-3.43717069401984	1.95582836247948	-18.8531102824216	1.4964442220012e-61	4.18596697035752e-60	129.2117280711
C1orf162	-2.6453378759538	3.80095981961624	-18.8433414761196	1.67421797953778e-61	4.67575597325311e-60	129.09980115711
PYGM	-1.05582094129046	0.683493406408341	-18.8377840223621	1.78461375563077e-61	4.97610752468612e-60	129.036131722732
SMIM6	-2.26570137125616	1.07482942955677	-18.836185368843	1.81769642555253e-61	5.06026971419768e-60	129.017817362247
KNSTRN	1.87188399286763	4.50448508348338	18.8250265553885	2.0663253563618e-61	5.74326577950562e-60	128.88999001531
UCK2	2.03726368312899	4.74976948710821	18.8152691947924	2.31141395030273e-61	6.40904744604769e-60	128.778230089447
RXFP1	-1.98865539054322	0.842899417764812	-18.8152017515003	2.31320532283589e-61	6.40904744604769e-60	128.777457643619
STAC	-2.8625746894072	1.72484414868635	-18.8039253459137	2.63308538381804e-61	7.28375679469792e-60	128.648314415344
CD300C	-2.55091289963434	2.51428352649088	-18.7984994537012	2.8023907208436e-61	7.73983070131726e-60	128.586180267471
CCDC34	2.11938538608402	3.95505930001932	18.7938749169534	2.95524877616879e-61	8.14911017188409e-60	128.533225845002
TYMS	2.43254714611446	5.35955159700314	18.7899676835037	3.09087070438774e-61	8.50964481783722e-60	128.48848728982
MTFR2	1.97870190306526	3.17423794759654	18.7896842733273	3.10094650445941e-61	8.52394035202188e-60	128.485242268823
GATA6	-2.62391614777783	2.78380293294653	-18.7737726138504	3.72256512941415e-61	1.02165682914975e-59	128.303072293155
LDB3	-1.1538097780869	0.668190101059345	-18.7734027998663	3.73840472415555e-61	1.02439331962536e-59	128.29883875358
TNFSF13	-2.16269300577925	3.97212847261788	-18.7692938838175	3.91899018701858e-61	1.07219394536692e-59	128.251802117564
GIMAP5	-1.49798208973425	0.926755756654712	-18.7669713503768	4.02489316249677e-61	1.099444603308e-59	128.225216012757
PTPRM	-2.46471576085734	3.25038703395749	-18.7587494029177	4.42330227335054e-61	1.20638658095834e-59	128.131104933141
KIF17	-1.60086852301065	1.24461246380501	-18.7494911685491	4.91927256791457e-61	1.33956166416457e-59	128.0251429887
PSMG3	1.6110017734574	6.03558948512072	18.7488690265064	4.95452724911928e-61	1.34706032918033e-59	128.018022886776
KNTC1	1.95925415295609	3.43504318587068	18.7468672275844	5.06968410057925e-61	1.37622606493952e-59	127.995113659513
SORBS2	-2.09849858797165	1.3445386608194	-18.7463598886622	5.0992919005201e-61	1.3821139770742e-59	127.989307595884
CFL2	-1.75363578048251	3.25297442845862	-18.7305867970318	6.11122039005365e-61	1.65381940943235e-59	127.808815177036
BRIP1	2.08886833872883	2.50134914602068	18.7252553186891	6.49678483913135e-61	1.75543930908727e-59	127.747814322627
ECRG4	-3.24261732816808	1.38519322100305	-18.7172727222815	7.11997321808878e-61	1.92085212552921e-59	127.656487496931
KDR	-2.49778871774989	3.47500544220923	-18.714436620329	7.35547448607367e-61	1.98132418448173e-59	127.624042458285
SLC26A9	-3.17204569029867	1.81979380534083	-18.7006861110209	8.61237761427473e-61	2.31631820118899e-59	127.466751911026
BLM	2.02005610592179	2.92068470982908	18.6906622794167	9.66184856422004e-61	2.59457794905324e-59	127.352106583215
AQP4	-5.45277709270135	3.12947984108714	-18.6833703667412	1.05047016792355e-60	2.81658322290409e-59	127.268715556163
KCNA3	-2.48064819732606	1.55033193901322	-18.6751671342724	1.15409911786918e-60	3.08969326724026e-59	127.174911254391
NOTCH4	-2.24992673311669	2.82356251113975	-18.6513941431611	1.51576364340714e-60	4.05170817697881e-59	126.903118139645
FABP4	-5.31170938671547	3.00563915439573	-18.6223190056264	2.11533473823782e-60	5.6457443204803e-59	126.570812091399
RBMS3	-1.9508306004447	2.11207105189665	-18.6050226523801	2.57907216311375e-60	6.87293200109167e-59	126.373183856685
POLE2	2.02631820308256	3.12364189100523	18.6038072372915	2.61524257089956e-60	6.9586980297335e-59	126.359298081183
LRRC18	-1.68293797777417	0.550258285861543	-18.597510345064	2.81090971087227e-60	7.46794961998103e-59	126.287361155319
RBMS2	-1.95439529702099	3.94164744632858	-18.5824568362495	3.3400067527403e-60	8.86015469134984e-59	126.115409375257
GJB5	4.61018622923682	5.34320430965874	18.5729873433542	3.72269052646675e-60	9.86032824574767e-59	126.007258417985
DBF4	1.82085512860283	3.84847542100423	18.5540900013215	4.62224359858763e-60	1.22244336383859e-58	125.791469795624
ITIH5	-2.84203890166651	1.58887189678075	-18.5503691706451	4.82345028543583e-60	1.2737265466306e-58	125.748987587267
MARC2	-1.96681985159393	3.86623628593489	-18.5489001230265	4.90527836710804e-60	1.29337815555696e-58	125.732215423057
CYSTM1	-1.50941997961949	5.77772582249708	-18.5355355522962	5.71639453242378e-60	1.50497234635682e-58	125.579645713247
UBL3	-1.72114361549221	4.93959059830342	-18.5178450062532	6.999645011939e-60	1.84004222414752e-58	125.377729726483
RAI2	-2.61060671167445	3.3070076766892	-18.5018812803916	8.40287816559828e-60	2.20559756963185e-58	125.195561563592
SYNC	-1.63108664320848	1.48648230418634	-18.4913146208474	9.48296078626501e-60	2.48536156943327e-58	125.075001434312
JAML	-2.51232237942808	2.52326618049052	-18.4898044905352	9.64825303129643e-60	2.52489140421708e-58	125.0577729349
FOXA2	-3.7482788295266	2.07746223678068	-18.4879104244137	9.85964368724863e-60	2.57634851139109e-58	125.036164721508
HSD17B4	-1.26144664468699	5.11837319415792	-18.477817549835	1.10665921708949e-59	2.88740457911764e-58	124.921030136207
HBB	-5.35399846325725	5.09662217308918	-18.4699185595542	1.21132462230644e-59	3.15577183318788e-58	124.830932544286
KCNAB1	-1.2957762861839	1.10119777261064	-18.4591912734585	1.36947335468004e-59	3.56246757167514e-58	124.708589220778
GJB3	4.1367806605686	5.12367449153991	18.4203790154719	2.13458190433345e-59	5.5445129672828e-58	124.266079869687
TPI1	1.72987671472899	9.84699006316927	18.4129490541738	2.32382095138316e-59	6.02708688059332e-58	124.181393860762
OLR1	-3.84034427402711	3.972896716352	-18.4075387380315	2.47208139866586e-59	6.40210397829563e-58	124.119732666778
CCT3	1.41185017519078	8.00428907457871	18.393564830259	2.90020870886467e-59	7.49972489084931e-58	123.960492383279
HPCAL1	-1.70987957313996	4.6306582943478	-18.383618294625	3.24934910690279e-59	8.39014625162548e-58	123.847163703674
CHAF1B	1.98291026216516	3.51924410770112	18.3828855183702	3.27667281067146e-59	8.44820146385085e-58	123.838815186259
CALCRL	-2.56750257139715	4.0451670729539	-18.3758609081688	3.55053560862595e-59	9.14079631984748e-58	123.758787849995
NXPH4	4.37165793643462	4.57530594509939	18.3624383724317	4.13901264216135e-59	1.06401274917417e-57	123.605892939566
PYCR1	2.77303406597724	6.04185437033386	18.3450758192511	5.04699773296459e-59	1.29551978571907e-57	123.408157313612
NR5A2	-1.34417109447379	0.983509182522919	-18.3394686229873	5.38079622535676e-59	1.37917471532456e-57	123.344308641359
AK4	2.58352324069038	3.98209614949557	18.3384046100835	5.44658334161871e-59	1.3939899153659e-57	123.33219334549
CENPN	1.94527542900157	4.10102379066898	18.3316622670984	5.88254357886787e-59	1.50336454127582e-57	123.255426140032
CD36	-3.25915068348168	2.8733986988284	-18.3312005636112	5.91364195294972e-59	1.50910263580025e-57	123.250169508868
FKBP4	2.04886962374106	6.95090850132112	18.3255501142268	6.30780113278383e-59	1.607338230259e-57	123.185840050687
VAMP2	-1.53841761849729	5.42107359284616	-18.3240057625386	6.42002515477456e-59	1.63355013231181e-57	123.168258686862
MARCO	-4.86582815064886	4.61920701629454	-18.3166718832658	6.98079298840244e-59	1.77364980513194e-57	123.084772482055
FYB2	-1.44770122921266	0.588561993975487	-18.3150745299906	7.10927688366245e-59	1.80366901169081e-57	123.066589865862
NEIL3	2.2815301399782	2.46736045112889	18.3101033854054	7.52444378390447e-59	1.90622882798335e-57	123.010005954739
TNS4	4.45424401010869	5.5176721993388	18.3049085794252	7.98418665448656e-59	2.01976779788497e-57	122.950880195393
TRPV2	-2.45669875662483	4.14999158592304	-18.2881872553641	9.66328041456745e-59	2.44099217997503e-57	122.760590605446
PCDHAC2	-1.2051839522772	0.554750024206041	-18.2829326333275	1.02605346665088e-58	2.58811607809119e-57	122.700801440236
C1orf198	-1.57271792195738	5.61391935663806	-18.2812197095031	1.04630908922621e-58	2.63540045489806e-57	122.681312019727
GIMAP6	-2.7840823303251	3.57471624077949	-18.280625815879	1.0534248339189e-58	2.64950006859574e-57	122.674554880461
GPD1L	-2.02621972707746	4.20440881980548	-18.264090913874	1.27217657657757e-58	3.19508520059876e-57	122.486447329663
WDR72	3.54780064764148	3.83998725169558	18.2597037866146	1.33747657180025e-58	3.35426056907663e-57	122.436544619806
TMEM273	-2.28940754460797	2.56614352998582	-18.2498087705045	1.4973132729349e-58	3.74889923334418e-57	122.324001525894
S100A4	-2.42736910936211	7.87220840078815	-18.2497024672686	1.49913014315339e-58	3.74889923334418e-57	122.322792544287
AOX1	-2.44392159607319	1.77890726937973	-18.2361515322528	1.74972263079396e-58	4.36930021752626e-57	122.168692556789
ARC	-2.32008339686976	1.11660657165576	-18.2269519007313	1.94328427666476e-58	4.84571814988335e-57	122.064091222405
C1orf112	1.7142804486728	2.94216093350654	18.2246209546612	1.99563436151562e-58	4.96915802856707e-57	122.03759004226
CCDC58	1.88253122363759	5.24875000347222	18.2241787259642	2.00572408339005e-58	4.98716721874264e-57	122.032562314292
GSTM5	-2.05000517989048	1.26137167140041	-18.2231058708092	2.03041419661797e-58	5.04137692773353e-57	122.02036507639
GRIK4	-1.15482369836682	0.4391310356216	-18.2139582507418	2.25364923227887e-58	5.58770558940733e-57	121.916373421709
BOP1	2.04551496932204	6.01842073044812	18.2063133567376	2.45890547837499e-58	6.08797093972135e-57	121.829474894426
POC1A	1.61810343990574	3.86894715064697	18.2052331338181	2.48937603635964e-58	6.1546825374869e-57	121.817196866521
NUDT1	1.81926296046963	5.23314657432301	18.1737543439845	3.56387310131122e-58	8.79878429750881e-57	121.459482037142
SKP2	2.4720007165765	5.25595515434725	18.1648820709619	3.94304189659407e-58	9.72115767020472e-57	121.358688192566
MFAP4	-4.17687451276382	6.05417254507286	-18.1644616997519	3.96197464465958e-58	9.75405746439111e-57	121.353912851564
GCSAML	-1.03464925374897	0.468858503758162	-18.1642549001821	3.97132181195623e-58	9.76329890530929e-57	121.351563655927
FLVCR2	-2.18379389585458	2.61896043954481	-18.161930885151	4.07789219306616e-58	1.00111966568171e-56	121.325163837606
RHOBTB2	-2.87047328986187	3.78338750061339	-18.1607042963351	4.13528563170719e-58	1.01378385816642e-56	121.311230652345
CYYR1	-2.46114398866082	3.44907081482171	-18.1534223842532	4.49301604403501e-58	1.09993821947589e-56	121.228518098411
PHACTR2	-1.74581336160982	3.11294478820099	-18.1526248506486	4.53402719456876e-58	1.10842359497476e-56	121.219459712039
TBRG4	1.4282603906293	5.45537320671065	18.1503958115775	4.65064355173163e-58	1.13534242231434e-56	121.194142814978
KIR3DL1	-0.72568177702369	0.204863959212213	-18.1430500732605	5.05657266766066e-58	1.23271614405051e-56	121.110717169275
CD33	-1.77900904423014	1.5465616354237	-18.1357146877848	5.49723899213996e-58	1.33827484808651e-56	121.027417545933
FLI1	-2.24543165664272	2.77194421645553	-18.1320067262305	5.73438221206914e-58	1.39406185949397e-56	120.985313663131
FLT4	-2.0844778912137	2.41522944229032	-18.1052740438193	7.77493300063508e-58	1.8875028584991e-56	120.681828313462
DAAM2	-2.37725350414169	2.35944614438233	-18.1040726840816	7.88201042598804e-58	1.91084016646696e-56	120.668192412183
RANBP1	1.79265134486602	6.15732339874327	18.0943210874742	8.80748664436364e-58	2.13224243241841e-56	120.557516452606
GNA14	-2.49193392415327	1.91473672825662	-18.0883892830805	9.42274762582428e-58	2.27803406937345e-56	120.490200689907
TMEM139	-3.05370992996875	1.74711666165992	-18.0879975454036	9.46485885780079e-58	2.28504994969451e-56	120.485755338824
RAPGEF2	-1.62978958790098	2.89101601845403	-18.079257759128	1.04548347665894e-57	2.52056824379583e-56	120.386584557519
ATP10A	-2.41106999369696	2.07853160557599	-18.0771282794708	1.07113190529195e-57	2.57884240094771e-56	120.362423090809
EXOC3L1	-1.40574560344069	2.39884935916834	-18.0747551769946	1.1004557251244e-57	2.64579265592925e-56	120.335498286579
RAE1	1.42879784280533	4.89828126942411	18.0740407085998	1.10944027452877e-57	2.66372489572209e-56	120.327392229461
MCM7	2.00965881206392	7.06259131117565	18.068864830835	1.17675306471223e-57	2.82145944293297e-56	120.26867133572
JPH4	-1.59182937479935	0.706411160530696	-18.0318076764675	1.79384164702815e-57	4.29513113153311e-56	119.848379225537
AZU1	-0.897185352207575	0.359787612059263	-18.0297646999022	1.83601264882677e-57	4.39008229935224e-56	119.825214763568
DTYMK	1.58606216101571	5.50964240828991	18.0153498811876	2.16307448657943e-57	5.16504311398686e-56	119.661790274978
DKC1	1.76930964807677	6.42120360185101	18.0077573632112	2.35811877484017e-57	5.62308240639824e-56	119.575725468673
COL4A4	-2.71620082034169	1.76221108874868	-18.0042610446126	2.45374955741868e-57	5.84313758864162e-56	119.536096174544
LYPD3	4.75689271381541	6.30139215409839	18.0034777409711	2.47569997572943e-57	5.88737644092059e-56	119.527218030636
TNFSF12	-2.04426014231807	4.74125950345223	-18.0007789378133	2.55284103572147e-57	6.06256330319977e-56	119.496629936701
SEMA3B	-3.03090775764739	2.83273831253886	-17.9971497068632	2.66037505000494e-57	6.30935414372774e-56	119.455498287849
NCAPG2	1.97174898762925	4.1412412028677	17.9897682764198	2.89324610189929e-57	6.85232167010206e-56	119.371847941886
DISP1	-1.91058556846223	2.34915794672134	-17.9896105907379	2.8984368180945e-57	6.85531363954464e-56	119.370061059534
FBP1	-3.67731414307885	5.52614268950998	-17.9858292895205	3.02573444685583e-57	7.14671106493485e-56	119.327212850131
GNGT1	2.29592207211073	2.12271100852931	17.9851318460665	3.04981669154333e-57	7.19385815552551e-56	119.31930995135
NRG3	-0.791902114847981	0.238848755410515	-17.9806978077766	3.20746229180508e-57	7.55549990599968e-56	119.26906865697
MITF	-1.78678001373004	2.24855303732432	-17.9730696157277	3.49794943529024e-57	8.22866676455407e-56	119.182642488114
TRIM29	4.38667212325364	6.50871617849099	17.9668629817442	3.75358131714788e-57	8.81813753577607e-56	119.112329358654
CITED2	-2.48753206047469	5.83143427737195	-17.9619270553567	3.97013009008496e-57	9.31433074226249e-56	119.056416203975
B4GALNT4	3.73147872390007	3.87080480111098	17.9579214752897	4.15500078700724e-57	9.7349716425787e-56	119.0110447559
IL5RA	-1.53203176201437	0.642837200979622	-17.9561455898256	4.23969122631069e-57	9.92008181705805e-56	118.990930035939
ACTL6A	2.2210549248487	6.76408140865347	17.9311462293577	5.6320977186176e-57	1.31604103987242e-55	118.707827669649
GADD45B	-2.52004671595309	5.81796824353715	-17.9170185851816	6.61226593080215e-57	1.54300938264908e-55	118.547886405601
CYP3A7	-0.936121956421699	0.405153385239808	-17.9083898994629	7.29292275453567e-57	1.69957231883071e-55	118.450215971439
EPB41L5	-1.64625755685256	3.3098143948855	-17.9077627432335	7.34503976478428e-57	1.70943558792413e-55	118.443117501648
CAMP	-2.43824388986589	1.22286602318178	-17.9028110148954	7.76980969181883e-57	1.8058858611278e-55	118.387073643502
COBL	-2.57087935265623	1.58956440107295	-17.8978555424464	8.21946077634395e-57	1.90785489163675e-55	118.330991491273
MMP11	4.3593380979335	5.15306408655689	17.8925748397468	8.72725960842135e-57	2.02303209116859e-55	118.271233137731
GLOD5	-1.46114938141193	0.78111551960617	-17.8889334653744	9.09555485614334e-57	2.10560888612708e-55	118.230028727614
DNA2	1.91280266513476	2.94765205340243	17.8795203761977	1.0121143895066e-56	2.33992803560763e-55	118.123524039279
RAB37	-1.74816174435334	1.6052241821301	-17.8787294731794	1.02124030804228e-56	2.35790338318492e-55	118.114576016919
MIS18A	1.78267984987776	4.88621986271541	17.8688821961457	1.14198729277791e-56	2.63320848024286e-55	118.003175858279
RPP40	1.72627297109285	3.78399086688499	17.8685878937803	1.14580750917824e-56	2.63853167186098e-55	117.999846727962
ARNTL2	2.89077134519221	4.82707902387633	17.8653156016342	1.18915341303774e-56	2.73473950257889e-55	117.962831738334
CD52	-3.36936692919013	6.129403923651	-17.8579509958428	1.29279206366813e-56	2.9691691409641e-55	117.879532545192
FAM124B	-1.40934871912901	1.01560935668119	-17.850405836618	1.40833230676035e-56	3.23028126340367e-55	117.794200611912
ACOX2	-1.99217824942137	1.7254400455053	-17.8451247865525	1.49528322767918e-56	3.4252189946378e-55	117.734480309223
COL7A1	4.59176232206686	5.38161054782761	17.8170841144477	2.05512664704906e-56	4.70147255887828e-55	117.417463671649
SLC7A5	3.35548110955921	7.14301623749151	17.8103501174585	2.21818925494338e-56	5.06786563416711e-55	117.341351629184
LMNB1	2.03715929142363	5.60759373866748	17.8048652242337	2.3605067434935e-56	5.38596669381426e-55	117.279363470658
FANCD2	1.68171918682807	3.19186612701737	17.8042342921088	2.37745170580639e-56	5.41754824084211e-55	117.272233246139
ALDH18A1	1.34404120896661	6.28441136215423	17.8039539648889	2.38501938826925e-56	5.42770709546803e-55	117.269065263053
TMPRSS4	4.52050188431554	5.32522753384828	17.8030006797799	2.41093463055462e-56	5.47953958025143e-55	117.25829227055
STX12	-1.25931811488622	5.47870674545774	-17.7936582662493	2.68027600846099e-56	6.08377343663024e-55	117.152722658445
ALOX5AP	-3.17353142701482	5.19901703508307	-17.7914624357144	2.74782451045863e-56	6.22899699091629e-55	117.127911854278
PPAT	1.90345795122096	3.86510658918189	17.7864930282118	2.90703813219534e-56	6.58136843028141e-55	117.071765299183
GNAQ	-1.49581563992054	4.99154762327551	-17.7815121686176	3.07586325677206e-56	6.95455869779227e-55	117.015493589277
PEAK1	-1.75525972347678	2.61013483189351	-17.7759136756981	3.27733778590588e-56	7.40050854501775e-55	116.952249179673
POLR2H	1.92545596121697	6.38546347678579	17.7745545008416	3.32820699137531e-56	7.50566576672559e-55	116.936895819799
TCTEX1D1	-1.52377739891557	0.80181576575008	-17.7735578032519	3.36601036377347e-56	7.58112398705367e-55	116.925637236569
CLEC4M	-1.01964476327335	0.185141208273844	-17.7670158070635	3.62501026045815e-56	8.15393738354344e-55	116.851743817521
TMEM243	-1.52495564968335	4.10061214346154	-17.7649549598514	3.71065191234659e-56	8.33583386486611e-55	116.828467574746
CCDC69	-2.52196689449056	4.1006522969371	-17.759688291727	3.93880892251158e-56	8.83700639362977e-55	116.768986497531
FAM184A	-2.13661508519614	1.40583041567298	-17.7569665396126	4.06215530642269e-56	9.10204375784443e-55	116.738249246425
LHFPL3	-1.95588951791158	0.770854340823444	-17.7478230956962	4.50547156610073e-56	1.00824366905498e-54	116.634999981248
ACSM5	-1.06279760547641	0.551165631790919	-17.7453666435695	4.63259576215509e-56	1.03536439216923e-54	116.607263778142
SIGLEC6	-1.54612636896698	0.87357749993089	-17.7440672046203	4.70128546664491e-56	1.04937260639753e-54	116.592592021383
FMO2	-3.7220875169042	3.64460593715489	-17.7251318219411	5.82572038565139e-56	1.29869667090096e-54	116.378828773773
RCC2	1.69355781852368	7.59888582029329	17.7196420893135	6.19934382627795e-56	1.38022380724084e-54	116.31686629986
PPIF	1.86320332678577	6.99549452856633	17.7170968620731	6.38059634831886e-56	1.41876827082683e-54	116.288140159198
DCAF13	1.4317349152931	4.4533907639179	17.6941353940827	8.27459992159419e-56	1.83757177648125e-54	116.02904162009
MYO7B	-1.40844073000266	0.562080265565651	-17.69238963208	8.43972130727853e-56	1.87116010131255e-54	116.009346101046
RNASE1	-3.19066196457871	7.8131914877239	-17.692310449673	8.44728822591974e-56	1.87116010131255e-54	116.008452785368
ZMYND15	-1.74865719965965	2.1655830004497	-17.6880707150248	8.86250081279371e-56	1.96064577550462e-54	115.960622783075
STEAP4	-3.70698870714791	2.95511809042964	-17.6851457302258	9.16077619096709e-56	2.02406770143456e-54	115.927626788917
LILRA1	-1.42886157989598	1.03326514913805	-17.6847967583831	9.19702546825577e-56	2.0295079588926e-54	115.923690228127
MCM6	1.78314250516402	5.74985521686333	17.6514764612524	1.34080880275587e-55	2.95502748132624e-54	115.547920593775
MGME1	1.74645423058317	5.54885778447331	17.6398124885031	1.52988250489717e-55	3.36747782130897e-54	115.416426349144
PLA1A	-2.61172906643768	2.26846606233419	-17.6393625534378	1.53768673543542e-55	3.38039319483946e-54	115.411354470534
CENPK	1.89075080263569	2.789235856832	17.6386549297191	1.55004114575841e-55	3.40326644015258e-54	115.403377877285
TM6SF1	-1.95400084617849	1.93686238326084	-17.6376489474427	1.56777541950376e-55	3.43787939038167e-54	115.392038229802
TAPT1	-1.37352778374429	3.27624628463646	-17.6296281759729	1.71661567535537e-55	3.75953909828456e-54	115.301632787322
UNG	1.66497715538306	6.3275007195218	17.6162920678896	1.99597265280283e-55	4.3658775256483e-54	115.15134123964
COX7A1	-2.30869320826497	3.63445888889598	-17.6098111902387	2.14768906459012e-55	4.69185389517154e-54	115.07831626816
HASPIN	1.90291370714938	2.58966147293141	17.604133224587	2.29004400730972e-55	4.9965897684489e-54	115.014344463658
SNRPA1	1.39523834241814	5.20940199787526	17.60370794108	2.30107827757094e-55	5.01439717041209e-54	115.009553163143
CD101	-1.83835467397326	2.20593776796127	-17.5949075024213	2.54171291364783e-55	5.53187018799536e-54	114.910413496518
PID1	-2.69400811114924	3.13683640503688	-17.5842637732254	2.86656034120954e-55	6.2311096831647e-54	114.790527087053
CCT5	1.76343673907706	7.47783018734265	17.5718542311663	3.29799902179315e-55	7.16002150813426e-54	114.650776946587
FBXO45	1.97294644278814	4.85484404139553	17.5635773813711	3.62122618159414e-55	7.85198795027649e-54	114.557582523194
AQP7	-1.05986396186494	0.355464693202801	-17.5602728481411	3.75894335215779e-55	8.14049084515065e-54	114.520378082044
CENPL	1.61938993409988	3.10417598457255	17.5403746540042	4.70605501001878e-55	1.01789578934173e-53	114.296393769001
TMEM125	-3.65953109139102	4.20245670309558	-17.5321598845064	5.16342199439899e-55	1.1154397390128e-53	114.203944972399
CELF2	-2.65060059680419	3.30535855164385	-17.5260547398794	5.53185049215778e-55	1.19355315624987e-53	114.135245761201
MBIP	-1.70083128646406	4.61900058592874	-17.5142699841219	6.3189006588291e-55	1.36168408641805e-53	114.002654874508
GGH	2.31445171694337	5.48136044180395	17.5102176378934	6.61461230918187e-55	1.42365052844352e-53	113.957067558533
COLEC12	-2.99679672126145	3.20832517130331	-17.4911753031961	8.20020307034485e-55	1.76274069695652e-53	113.74288882153
FGR	-2.55037105050267	3.97643109266678	-17.4904895081725	8.26389773292584e-55	1.77424766209373e-53	113.735176575324
HLA-E	-1.74790134907039	9.51080372001312	-17.4800495086504	9.29683944119603e-55	1.99356673766679e-53	113.617782092244
HMGCLL1	-1.35553711590242	0.530728931272112	-17.4795994855939	9.34415448608707e-55	2.0012541908546e-53	113.612722174885
DSG3	6.21487426009446	6.22668145081095	17.4770124873401	9.620851253441e-55	2.05798968907859e-53	113.583635502999
PCDH9	-1.08308682771998	0.367626082389706	-17.4757658220649	9.7570969959995e-55	2.08457929088337e-53	113.569619177686
ATP11A	-2.27481073781132	4.00940920650626	-17.4726838989649	1.01022408907572e-54	2.1556798868969e-53	113.534970174044
SELP	-2.80500618435787	2.4920521672183	-17.4651640886404	1.09964144957536e-54	2.34361923105469e-53	113.450434854371
ADH1A	-0.597170039702484	0.217905115423956	-17.4603261795315	1.16130339423516e-54	2.47201838370424e-53	113.396054117404
INTS13	1.58101607256362	5.2000124972188	17.4571679553154	1.20340749677334e-54	2.55852349039935e-53	113.360556281032
TMEM177	1.56588619350517	3.91128654592369	17.449409244611	1.31342932225694e-54	2.78904000243247e-53	113.273357667819
SFXN1	1.80342766840122	4.7184685638356	17.4490920691594	1.31813471470596e-54	2.79563079528463e-53	113.269793232161
ST6GALNAC5	-2.17035612326877	2.29730530361597	-17.4404562405651	1.45292494509169e-54	3.07776758696305e-53	113.172750447752
KCNIP1	-0.910870054309356	0.36202182191352	-17.438443523948	1.48626805609624e-54	3.1445828992921e-53	113.150135072423
ALG3	2.0677654852924	6.54391241128229	17.418804766036	1.85450810642454e-54	3.9189393459613e-53	112.929508612684
VSIG2	-4.10233713679565	3.17057926901177	-17.414977731781	1.93623681952308e-54	4.08670056647828e-53	112.886523144268
PRDM16	-1.98938093179144	1.12521389254075	-17.4122798247616	1.99600440026548e-54	4.20776048389298e-53	112.85622173603
MYO19	1.68896645482038	3.92343298291203	17.4093574721188	2.06282436285191e-54	4.34337747329072e-53	112.823401007543
JPT1	1.63360379108952	6.95841742645707	17.4024946769138	2.22865677421055e-54	4.68689204745122e-53	112.746331717003
KIF22	1.60837653509727	5.48375776251876	17.3993611798345	2.30873839360163e-54	4.8494619326494e-53	112.711145421599
H2AFX	1.97278514459795	6.81638583222248	17.3950265239714	2.42427554931049e-54	5.08602520591522e-53	112.662474239499
CYB5A	-2.21779581908922	4.5131666578018	-17.3890747724912	2.59237849665173e-54	5.43216886663337e-53	112.595651410413
FOLR1	-5.1819047851844	3.96620819695213	-17.3878508158167	2.62836544864718e-54	5.50097348994442e-53	112.581910353456
ALDH1A2	-2.10938944841732	1.15608373579995	-17.3795004453838	2.88755857926734e-54	6.03620778456423e-53	112.488170313026
MFNG	-2.2649791047455	3.53176461692858	-17.3741858983732	3.06565653845025e-54	6.40084149266137e-53	112.428516794775
TMEM220	-1.64637656139069	1.84966914980499	-17.3711665151774	3.17168362146594e-54	6.61430556901887e-53	112.394627872154
DSC3	5.32640659967327	5.99243231194401	17.3453586946483	4.24105224907603e-54	8.83383854506229e-53	112.105036356462
OR1L8	-0.4948145810851	0.199457831095978	-17.34363240758	4.32426345213388e-54	8.9964265264597e-53	112.085670042998
TONSL	2.19687397647871	3.72208555068624	17.3254062235824	5.30874113663364e-54	1.10314376833262e-52	111.881234428785
CTHRC1	3.17002681224636	6.4071461221363	17.311559154565	6.20369226339051e-54	1.28757964872154e-52	111.725959699795
CSE1L	1.51059513197723	7.01421874946301	17.3051127356583	6.67026385159836e-54	1.38277263099346e-52	111.653684944189
SLC25A39	1.32683700003627	7.36008744423926	17.2875543995525	8.12650385219646e-54	1.68262652724899e-52	111.456867899807
KAT2B	-1.62080051079387	3.30060214884614	-17.2874506690123	8.13598847893525e-54	1.68262652724899e-52	111.455705325951
PKP3	2.2764031103977	6.46986476815672	17.2869960177192	8.17769019268297e-54	1.68924949483173e-52	111.450609785287
PPP1R14A	-2.54653333129025	3.33766844098646	-17.2718716915915	9.69352940838393e-54	2.00000657001586e-52	111.281125277839
SPATS2	1.29266704373656	4.23951917721479	17.2512781947498	1.22182392980008e-53	2.5179382166069e-52	111.050423462162
TSPAN4	-2.16631968126722	3.95596443160817	-17.2500095436374	1.23936827458003e-53	2.55108174915028e-52	111.036213875742
C1orf116	-3.11285868543799	4.51431344722728	-17.2417275447184	1.36024779566422e-53	2.79659897212238e-52	110.943458596824
LAD1	2.5264914527793	7.61119309164653	17.2339443112751	1.48455552640836e-53	3.0485784368774e-52	110.856301395505
MS4A7	-2.96794841472988	3.9214785068631	-17.21211478677	1.89708653791984e-53	3.89114518441725e-52	110.611915512189
ST8SIA6	-2.23995843868587	1.27846114549353	-17.2034562638152	2.0908116950588e-53	4.28346457009992e-52	110.515007288982
TMEM204	-2.23022226135385	4.40482867905678	-17.2032567404985	2.09550125810942e-53	4.28803920988276e-52	110.512774349386
KRT17	6.19015258129105	10.0882995251567	17.1926560823033	2.36036320491857e-53	4.82437233511166e-52	110.394149616803
SOD3	-2.70892497698409	4.53282466313957	-17.1831275746327	2.6268405068608e-53	5.36274866049769e-52	110.287541335209
ARHGAP18	-2.037747037012	4.2995076706922	-17.1771215643509	2.81003179505438e-53	5.73003562881708e-52	110.220353124477
SPNS2	-2.4524424729729	3.22967080324573	-17.1756414719663	2.85710224839725e-53	5.81922050709148e-52	110.203796670208
ALOX5	-2.97555027125875	4.45607336643897	-17.1720947618364	2.97312443558049e-53	6.04847168100903e-52	110.164124582523
SLC25A10	1.97164503456396	4.16862101873654	17.156236819898	3.55217707466017e-53	7.21807343867209e-52	109.986774195588
C16orf89	-5.05714233093476	3.71626025501062	-17.152820856847	3.69095766827119e-53	7.49135652321786e-52	109.948577587059
RECK	-1.82938755053659	2.53606754800388	-17.1522680123024	3.71392163253693e-53	7.52921046410362e-52	109.942396007362
GJB2	5.15672708102063	6.74836338039698	17.152149348652	3.7188692289947e-53	7.53049447704205e-52	109.941069188682
GPER1	-2.03254963882399	1.68428368278521	-17.1464940430848	3.96245361303849e-53	8.01444123007959e-52	109.877838512656
B4GALT2	1.41964663542869	5.90573996759297	17.1407913461916	4.22421130297771e-53	8.53398244137452e-52	109.814084359739
CCDC173	-1.70647619735425	0.907561818009415	-17.1376206684399	4.3771438639566e-53	8.83272209772976e-52	109.7786400741
S1PR4	-2.39906330747724	2.83094873983545	-17.1326034090357	4.63051656338885e-53	9.33321785380513e-52	109.722557336143
SASH1	-1.99234385812913	3.43687036080525	-17.1170001994474	5.51591585271506e-53	1.11049955258525e-51	109.5481771274
PLLP	-2.02777311350047	2.91943241943495	-17.1108067404305	5.91254233092317e-53	1.18897956666203e-51	109.478972933924
ABCB1	-1.63003082093149	1.14196850527664	-17.1016969051665	6.54824789808699e-53	1.31530111692875e-51	109.377195739515
DUSP1	-2.87436887546195	7.82735439136825	-17.0987482748235	6.7682887519106e-53	1.35793655361609e-51	109.344256499582
TFAP4	1.56903289613928	3.14958509063925	17.0968968937927	6.91020478018047e-53	1.38481773178014e-51	109.323575551686
MASP1	-1.72341211476185	0.779135449786119	-17.094774890816	7.07652285456224e-53	1.41652186268789e-51	109.299872448668
TACC3	1.8365369592729	4.86757226487723	17.0945038668027	7.09805097622607e-53	1.41920366311599e-51	109.29684513306
PIP5K1B	-2.5937766693978	2.17772528301046	-17.0872764669794	7.69690144748414e-53	1.53717865864801e-51	109.216121093551
CYBRD1	-2.46688920764793	5.77039085659699	-17.0747738811192	8.85436210287678e-53	1.76631874863673e-51	109.07650229238
MYOZ1	-2.35335551570096	1.37864184216599	-17.0666831754026	9.69442254209524e-53	1.93169115835927e-51	108.986168512014
MAGI3	-1.77630346329781	3.16430781079307	-17.0662446227158	9.74216602494464e-53	1.9389909688188e-51	108.981272389766
SULT1A2	-2.2564859344455	1.40307385847667	-17.0626507214467	1.01423692758698e-52	2.01634459806728e-51	108.941150548159
SLC11A1	-2.40338891939449	3.24756227642238	-17.0622044115056	1.01932009215738e-52	2.02414473362994e-51	108.936168183828
C5orf34	1.76398433708655	2.63586434305147	17.0595802568827	1.04972605040578e-52	2.0821554783901e-51	108.906874342005
ALDH2	-2.2498699455961	5.12787960009846	-17.0576729069565	1.07239318320188e-52	2.12470181756967e-51	108.885583170645
ALDH3B2	3.72784634526894	4.80756282178179	17.0515115606565	1.14900790372841e-52	2.27279938457191e-51	108.816810926244
ZEB2	-1.96495974193402	2.49720748248344	-17.0514542105093	1.14974612235863e-52	2.27279938457191e-51	108.816170826364
ST6GALNAC3	-1.52346812291544	0.929364026558911	-17.0512791947696	1.15200187681586e-52	2.27468243889376e-51	108.814217434361
ARHGAP29	-2.35118270940179	2.46040515643805	-17.047132720499	1.20675702181322e-52	2.38010664584743e-51	108.76793946189
SLC18A2	-1.3612872950607	0.937443712279277	-17.0428444765734	1.26611871144667e-52	2.49436818378123e-51	108.720082874514
BRIX1	1.708812475798	5.24690275047867	17.0407944885501	1.29551775635982e-52	2.54940951942059e-51	108.697206422292
CTSV	3.20595598945439	4.0170167707615	17.0348097743712	1.38530218963241e-52	2.72302361712092e-51	108.630425997943
DOK2	-2.58141388733795	3.95164196252374	-17.0270482535217	1.51105724608656e-52	2.96687336675376e-51	108.543829868924
TSPAN12	-2.83973823564641	3.68277769439063	-17.0217788965078	1.60286695632687e-52	3.14360030591972e-51	108.485046035366
ACSS3	-1.85332571309181	1.28405851287006	-17.0207545052354	1.62135155510041e-52	3.17628410710187e-51	108.473618796314
LHFPL6	-2.12794908743384	4.97250581134101	-17.0136245434491	1.75604022555685e-52	3.43628723510031e-51	108.394088897141
KRT5	7.04621508385245	10.2032743927705	17.0077708427209	1.87492881254344e-52	3.66482445945641e-51	108.328802545792
MTBP	1.47033573086443	2.1572184258536	16.9963821797714	2.12974563077664e-52	4.15824496478817e-51	108.201804713943
TRIM71	-0.901825029942606	0.271349788117353	-16.9916226921698	2.24622371163829e-52	4.38076367448563e-51	108.148738307839
LMO3	-3.35769289812435	1.99328289847968	-16.9913847436254	2.25221109484726e-52	4.38753846658023e-51	108.146085396904
TRPC3	-0.689849327964282	0.332825759472022	-16.9808108767279	2.53499911143466e-52	4.93293305352197e-51	108.028208025829
BZW2	1.49691712058199	6.48235102378912	16.9689252924469	2.89539135222648e-52	5.62363393187445e-51	107.895734948163
CYP1A2	-1.04680876508938	0.17389234553726	-16.968894487136	2.8963889457205e-52	5.62363393187445e-51	107.895391639224
GINS4	2.20031026407727	2.86677664057351	16.9603068157953	3.18830833571962e-52	6.18354688888734e-51	107.799694166656
ADARB1	-2.03115591832175	2.73594923205755	-16.9563433280844	3.33277204294471e-52	6.45655227631519e-51	107.755531800687
KLHL41	-0.920473542168955	0.431227502686774	-16.9358409482585	4.19117521356788e-52	8.1105280878966e-51	107.527139782806
ACACB	-1.55138065046386	1.74514823769595	-16.929825812497	4.48259665959508e-52	8.66486430711319e-51	107.46014894252
LMOD1	-2.71684590452797	3.14485428080159	-16.9284461530511	4.55224101940974e-52	8.78975298603949e-51	107.444784667056
SERINC1	-1.32133172187641	7.36815130417221	-16.9254333994863	4.70810096423434e-52	9.08065219123872e-51	107.411235165096
ATP8A1	-2.40226448883358	2.19063108642589	-16.9181435618007	5.10762635390088e-52	9.84035518844811e-51	107.330064569573
RCCD1	1.69139145911884	3.59623173267143	16.9046909246828	5.93587265770186e-52	1.14234462227327e-50	107.180301612724
ABCA3	-4.50335231948303	4.46648488538981	-16.8939490837177	6.69247946006083e-52	1.28653335875949e-50	107.060743898409
SLC16A12	-1.4680746926483	0.579592952798632	-16.8848179465475	7.41086383527256e-52	1.42306521721323e-50	106.959132371917
MCM8	1.86719198176671	3.63278086605257	16.8771567169529	8.07265705175397e-52	1.54844207514687e-50	106.87389144009
THOC3	2.01686862307835	4.07454754079487	16.8705141994573	8.69401536016935e-52	1.66579624711038e-50	106.799994908815
UPK3B	-4.17928725239038	3.39700787588175	-16.8672825694807	9.01335321259213e-52	1.72508860006355e-50	106.764047082906
LGI3	-3.71204156724862	2.24373831788006	-16.8660880813579	9.13432960784544e-52	1.74632774704208e-50	106.750760456064
MSR1	-3.18107168799159	3.7678947020228	-16.8551922621188	1.03154532932979e-51	1.96998071372555e-50	106.629577010932
FAM83F	2.71805752912709	2.87180209330561	16.8542335884788	1.04264019298042e-51	1.98899284901348e-50	106.618915822728
BMP5	-3.01772066288316	1.81658639657096	-16.8521932845684	1.06665108541579e-51	2.03257584016731e-50	106.596226716775
CNRIP1	-1.87695105576997	2.5893033927568	-16.8479831409778	1.11795622497781e-51	2.12801809236507e-50	106.549410773979
AGTR2	-3.52146847633669	1.42620352071642	-16.8414048238103	1.20309584400911e-51	2.28758583411536e-50	106.476268686786
HTR3C	-1.65778335635643	0.387419858768852	-16.8356199866449	1.28329824453559e-51	2.43742882027952e-50	106.41195656763
SH2D4B	-0.631719524489573	0.284512835366844	-16.828388884156	1.39109836517129e-51	2.63930673522445e-50	106.331575721205
ESRP1	1.63963860664948	6.38783025105074	16.8252024155083	1.44142755221471e-51	2.73182605037001e-50	106.296158479424
FAT4	-1.92438563336039	1.43547727209887	-16.8217998372074	1.49717856400018e-51	2.83440909269232e-50	106.258341572284
TMEM233	-0.972799730253822	0.691596617716559	-16.8152235059038	1.6111050173459e-51	3.04678635728847e-50	106.185257907408
PNPLA6	-1.4639578630999	4.94192202956283	-16.7994066107981	1.92181509215903e-51	3.63044182182207e-50	106.009520129369
CD300LF	-2.57512349125789	2.99905302023784	-16.7925182674228	2.07519480154879e-51	3.91594867686856e-50	105.933001982247
MT1M	-3.23545504947997	2.84134944482342	-16.7835586342097	2.29312130730867e-51	4.32250890054783e-50	105.83349032609
NCAPD2	2.02801567776028	6.29339307546024	16.7806156421802	2.3695761747173e-51	4.46180713373145e-50	105.800807227897
SPTBN2	2.45287694418466	4.24525631275723	16.7756965401252	2.50309096609503e-51	4.70813069107637e-50	105.746182766416
ADAMTSL3	-2.31446597294226	1.44697422397613	-16.7722020992301	2.60247526473416e-51	4.88979609751719e-50	105.707381678099
KRT16	6.65604344877502	7.55372062451667	16.7701987416048	2.66121872839301e-51	4.9947927853871e-50	105.685138250059
RFC5	1.65240918966689	4.80167567467096	16.7545894261395	3.16664387003396e-51	5.93703208930643e-50	105.511856276496
REN	-1.18339512859442	0.612875250781325	-16.752727831021	3.23298897429389e-51	6.05491658222102e-50	105.491193839881
HMGB3	2.36789992393994	6.24297904350044	16.7503603555241	3.31937128428637e-51	6.21003491610059e-50	105.464917549987
NR3C2	-2.37555432834776	1.79773877318686	-16.7339553301044	3.98468212336927e-51	7.44674801535445e-50	105.282873477057
SRPK1	1.4230696662402	5.28499476722747	16.7319598699256	4.07420069709755e-51	7.60590087356552e-50	105.260734108743
KLF6	-2.08034694927972	6.13796445579502	-16.727255172635	4.29328576928786e-51	8.00633580159398e-50	105.208539507284
C6	-2.07659574569794	0.727053015043512	-16.7261852858487	4.34472659495844e-51	8.09361821931692e-50	105.196670692455
TMEM150B	-2.30748521227639	2.19937971996953	-16.7237282383832	4.465204040947e-51	8.30918299943815e-50	105.169414311955
PADI4	-1.25708815154251	0.437408516522	-16.7180344363904	4.75736480140083e-51	8.84342945776907e-50	105.106257157558
CHI3L2	-3.39272619307233	2.74956085468981	-16.7074277896373	5.35344595037404e-51	9.94089351742329e-50	104.988624117091
LGI4	-1.37239826664174	1.26238828905776	-16.7038616189546	5.57016525135706e-51	1.03323309736915e-49	104.949078962414
NDC1	1.47876152279482	4.88481129228643	16.6778616920807	7.43849907277133e-51	1.37833334729537e-49	104.660850006183
FANCB	1.48380280590372	1.86908226899456	16.6744733323125	7.7241616400503e-51	1.42974805330942e-49	104.623298291933
GPT2	2.3441525877149	4.18849094740224	16.6599189132271	9.08109317596722e-51	1.67913645536555e-49	104.462026496303
SCN2B	-1.36651875706133	0.608333325938701	-16.6566141983488	9.42094855363826e-51	1.74013393654768e-49	104.425414697286
ZCWPW2	-0.662120022589931	0.680059862920856	-16.6528155659313	9.82731105757793e-51	1.81327393773808e-49	104.383333907753
TNR	-1.0145550635253	0.219782204567899	-16.6498556951709	1.01560360596974e-50	1.87194941311529e-49	104.35054700817
LAMP3	-3.27042036669318	5.99748064452211	-16.6492529558539	1.02243100616586e-50	1.88254569753429e-49	104.343870616222
GIMAP7	-2.68393425092391	4.286397844862	-16.6470106486036	1.04823497990636e-50	1.92802334818394e-49	104.319033841308
TTLL12	2.07515845318408	6.30798467013633	16.6421947619807	1.10587369466256e-50	2.03189740424578e-49	104.265694703164
SPRY4	-2.19660144283905	4.13339966130525	-16.6375101088631	1.16497561939892e-50	2.13823863686731e-49	104.21381394625
NKAPL	-1.05005479481318	0.502471407234472	-16.6289682432094	1.2809741124107e-50	2.34867679959336e-49	104.119228433928
CXCL16	-1.86844494194182	6.51162863741284	-16.6223212472248	1.37915910142775e-50	2.52604639196447e-49	104.045636237001
SUV39H2	1.46584064868923	3.6111202366197	16.6139939328389	1.51283169111877e-50	2.76797454596207e-49	103.95345413784
COQ3	1.5735930741891	4.61132108852932	16.6094172158049	1.591727828318e-50	2.90927845479484e-49	103.902797094067
USP44	-1.59029620143963	1.1761977233407	-16.6074820815189	1.62631006151653e-50	2.96937679118944e-49	103.881379599216
CABLES1	-2.23147319474552	2.71237363671435	-16.5938488608444	1.89215233215805e-50	3.45115140625065e-49	103.730514608571
RILPL2	-1.31651318786882	3.765634708166	-16.5935720334852	1.89797744752914e-50	3.45816245789365e-49	103.72745166793
GINS3	1.65057926460873	3.22915921044358	16.5932778481262	1.90418743835878e-50	3.46585940944239e-49	103.724196689296
LRP2	-2.05245564002766	0.914055464008278	-16.5823101121029	2.15076755399674e-50	3.9105882973972e-49	103.602859185744
IRF6	2.60377021448529	7.2244813883557	16.5769774539952	2.28192905384684e-50	4.14475251143565e-49	103.543872938694
BORCS7	-1.36503755726507	4.14079329901655	-16.574075144468	2.35663861554151e-50	4.27600073121383e-49	103.511772215902
DCUN1D5	1.57782414711749	6.12823393661092	16.5630501780578	2.66337638933136e-50	4.82754256238617e-49	103.389848696966
GYPC	-2.44599533579466	3.88360458456342	-16.5504115929786	3.06432873795447e-50	5.54853300010324e-49	103.250113747271
FAM111B	2.48099759182713	3.5107320451632	16.5460198759988	3.21732239229294e-50	5.81951941528221e-49	103.201566322583
FIGNL1	1.76852042258006	3.89923180973323	16.5430638487264	3.32457119199058e-50	6.00728676565171e-49	103.168891894311
GPR182	-0.749450149034296	0.372378082874133	-16.5410403025452	3.40003868332173e-50	6.13729836787806e-49	103.146525767556
WDR62	2.07703076806133	2.78855247931152	16.5340115235898	3.67570975070684e-50	6.62804893580453e-49	103.068844249799
GRHL3	3.72201894449922	3.77536313546742	16.5318906395847	3.7631930164491e-50	6.77879608896997e-49	103.04540658027
RAB27A	-1.60854051485807	4.27054967811327	-16.530244492127	3.83252415919775e-50	6.89656795863884e-49	103.02721587082
KIF18A	1.7909875456832	3.09903985683977	16.5295560189803	3.86189752173582e-50	6.94226789308947e-49	103.019608096676
HOPX	-3.19592313778038	4.15908088524711	-16.5140475350115	4.58649652427569e-50	8.23634741062059e-49	102.848264283918
EXOSC5	1.65195333920616	5.76058192273072	16.5117197305169	4.70639630839126e-50	8.44035432502653e-49	102.822550457418
WDR75	1.2686938440348	5.12745832820001	16.5116550739112	4.70977090379595e-50	8.44035432502653e-49	102.821836253029
HSPE1	1.63085063421841	7.34260563027301	16.5106215866447	4.76404030063215e-50	8.52885368692658e-49	102.810420360284
RBPMS	-1.87105145555343	3.59127394355161	-16.5068651282177	4.96660631647457e-50	8.88238865308029e-49	102.768928575687
SNX22	-1.67063473568145	1.79501522401867	-16.5033938865931	5.16142649933667e-50	9.22136126365626e-49	102.730589968554
TREM1	-3.13264977411631	3.27947162976541	-16.5004035191776	5.33536299051864e-50	9.52236820035817e-49	102.697564623019
GPR4	-1.7259876460467	2.82185774234408	-16.500194734976	5.34772330865213e-50	9.53467930056414e-49	102.695258904693
LILRA5	-2.44518121230205	2.70279599057586	-16.4971828877845	5.52924218240752e-50	9.84825737693094e-49	102.661998521373
BYSL	1.48122093338052	5.50834288514048	16.493298274409	5.77247175587831e-50	1.0270998419863e-48	102.619103046889
PDK1	1.76850414918819	3.50627753982974	16.4674027549064	7.69053656795703e-50	1.36698895920255e-48	102.333241542828
RASSF3	-1.54915479717107	4.81851316774621	-16.4654857233573	7.8555706820029e-50	1.39490321723663e-48	102.312085416907
DLL4	-1.88924300387013	3.18655276652092	-16.4610041213122	8.255307697963e-50	1.46439426695065e-48	102.262630264903
SLC5A4	-1.31058512310053	0.583477805676957	-16.4574991217575	8.58203304202101e-50	1.52019012893997e-48	102.223955253078
CLSPN	2.00766692566646	2.66169385648275	16.4574440633959	8.58726707037988e-50	1.52019012893997e-48	102.223347748128
TMCO2	-0.429406059329155	0.136757168124872	-16.4511454979476	9.20755234507018e-50	1.62834676983992e-48	102.153854966546
CEACAM21	-1.94424731489999	1.79764604547842	-16.4450992930355	9.84501090611433e-50	1.73931847536666e-48	102.087155016378
FAM167B	-1.63866739339898	3.54783904772203	-16.4400154188891	1.04149756975514e-49	1.83815369869323e-48	102.031077673805
SGO2	1.68000602513337	3.02115430986855	16.4376975598256	1.0685654738998e-49	1.88402124716374e-48	102.005512640293
NCMAP	-2.16825895586363	1.70340661528507	-16.4365449866961	1.08228545673191e-49	1.9062858372609e-48	101.992800689244
DDX39A	1.56303155388779	6.22253031704309	16.4333397179862	1.12137173440444e-49	1.97313947822879e-48	101.957450760546
ADGRL4	-1.95153923426304	3.47097482501098	-16.425620422757	1.22138409324316e-49	2.14695461707547e-48	101.872326664446
LMNB2	2.04207994900779	6.34820623460791	16.4156452842348	1.36392008746082e-49	2.39509307108941e-48	101.76234661047
TM4SF18	-1.82915523495817	1.87735116008025	-16.4154814442763	1.36639478439364e-49	2.3970272323207e-48	101.760540397334
FGF18	-1.83840606884115	1.06866979299932	-16.4100021065476	1.45178909207516e-49	2.54427496005742e-48	101.700138343947
RUVBL1	1.52364000682156	5.35152053801639	16.4064293534701	1.5103181441992e-49	2.6441928993979e-48	101.660757442946
C18orf63	-0.299276730416144	0.0619234197193165	-16.404419116925	1.54427931455677e-49	2.70094142641166e-48	101.63860077186
CISH	-1.81353304369514	3.5083356765162	-16.4014398996969	1.59601744547764e-49	2.78863708816939e-48	101.605765781468
EIF4E3	-1.61225966862456	2.60654150126055	-16.3983647087234	1.65123749672233e-49	2.88223505052883e-48	101.571875174642
HPRT1	1.65976276378899	6.68007183549521	16.3970768372804	1.67492610356603e-49	2.92066285092358e-48	101.557682640051
IGIP	-1.43828883107964	2.7359864309385	-16.3957778977748	1.69916188714372e-49	2.9599671397299e-48	101.543368520964
YDJC	1.87279099632967	5.75295659155678	16.3950394007415	1.71309661144106e-49	2.98126633626159e-48	101.535230567526
CABCOCO1	-2.32013559301659	1.11100669877696	-16.3904288514116	1.80270934727099e-49	3.13409279448358e-48	101.4844269299
GIPC3	-1.57339077270585	1.81488388720987	-16.3893742539654	1.82385583395636e-49	3.16770184892619e-48	101.472807011081
MZT2A	1.58690155551566	4.59839437461556	16.387215751842	1.86791262932183e-49	3.24099552135313e-48	101.449024689817
ZFP64	1.51365100863599	4.04869674190105	16.3868312978185	1.87587036747961e-49	3.25157073131644e-48	101.444788898068
SYNE3	-1.51586509245025	1.32468808937601	-16.3817527848966	1.9842208433704e-49	3.43596972430857e-48	101.388838667752
IFT57	-1.67380383071988	5.38408297331742	-16.37876593682	2.05083989546212e-49	3.54781074086137e-48	101.35593519741
XXYLT1	2.12442217991676	4.99185295065656	16.3766435948797	2.09952924626273e-49	3.62844386074416e-48	101.332556482497
DNAJC9	1.28113602400439	4.23063738771551	16.3760671969	2.11295066915668e-49	3.64802709496833e-48	101.326207334953
RPL39L	3.15426733527194	6.05352336465111	16.3718463943599	2.21387690533199e-49	3.81850013661757e-48	101.279716631927
GRASP	-2.39936664130701	3.33746957845968	-16.3630349021704	2.44034838452319e-49	4.20496357866261e-48	101.182674347907
VSIG4	-3.56478638759544	5.11351323361385	-16.3552627382041	2.65922226474482e-49	4.5775862555346e-48	101.097093292738
GJA4	-2.09843004258493	3.62317744480509	-16.3464584605465	2.93091927387557e-49	5.0403148695072e-48	101.000164357947
C5AR1	-2.49467274917859	4.53930222048453	-16.344426370697	2.99746540943945e-49	5.14968097655173e-48	100.977795032733
TP63	4.89387701722762	6.64937084766608	16.3222193040513	3.83072267148999e-49	6.57475557825544e-48	100.733401523306
MAGI1	-1.63362017918056	2.35751387629513	-16.3141959532859	4.18558646023688e-49	7.17675949542582e-48	100.645131172746
CALCOCO1	-1.58591876603592	4.44050177726816	-16.3117179462577	4.3016807953791e-49	7.36858079326224e-48	100.61787197514
C12orf49	-1.35739071883878	4.62072711556291	-16.2864202311957	5.68726650807805e-49	9.73247420573553e-48	100.339668133159
ADPRH	-1.82826711857469	3.26748295113172	-16.2799695252566	6.10681736065723e-49	1.04402053898406e-47	100.268752566027
FNIP2	-1.73224203942699	3.23232841358499	-16.2759523063449	6.38356160151236e-49	1.09026485082581e-47	100.224594394686
MACROD2	-2.37042537707986	1.60099381008532	-16.2730784358011	6.58918848161409e-49	1.12428431032819e-47	100.193006501776
POP7	1.35648909279993	6.71712974429787	16.2646547312315	7.23078694738986e-49	1.23255259928408e-47	100.100429341063
FANCA	1.74869716009749	2.90145805843252	16.262783849732	7.38154074723838e-49	1.25702237798094e-47	100.079870486291
INPP5K	-1.07817628643227	4.57111025825973	-16.2466518409388	8.81868945967823e-49	1.50029458595208e-47	99.902632490628
SLC16A1	2.58183538872655	5.601654805116	16.2401563352234	9.4733569501129e-49	1.61010170948608e-47	99.8312855664148
NRGN	-3.2361090801202	4.35184773963082	-16.2393437679985	9.55859570179363e-49	1.62300863788723e-47	99.8223609971597
PTPN5	-0.7698685410307	0.215004114845095	-16.2259011083696	1.10851478875137e-48	1.88038150025803e-47	99.6747406858217
TMEM69	1.17119458906149	5.38642328875402	16.214083334719	1.26268683072506e-48	2.13982510973844e-47	99.5449995947452
BCL2L12	1.43065692300045	4.95756376647892	16.212939511638	1.27870003952193e-48	2.16486025119839e-47	99.5324439350074
CBX7	-1.68544982488406	3.4962054532767	-16.2033374922771	1.42137171824665e-48	2.4040739672476e-47	99.4270556241563
MRPL36	1.56658179855523	5.9422441304886	16.1916356081963	1.61688927743875e-48	2.73212026502357e-47	99.298649791325
SLC35A1	-1.36726836136204	3.98710170325137	-16.1913978357502	1.62112854036452e-48	2.73663430097318e-47	99.296041033018
MAP3K3	-1.34414140543237	4.15427330604085	-16.1828990865838	1.78016297069194e-48	3.00219755105582e-47	99.2028045621807
TRIM59	1.83075760459217	2.8876376390698	16.1815562232845	1.8066784324401e-48	3.04397413496544e-47	99.188074118439
CENPO	1.47566868283251	3.53731611810522	16.1785554717206	1.86736288038459e-48	3.14318409615363e-47	99.1551591534895
NEXN	-2.11819046238618	2.69477230191606	-16.1767056768851	1.90578063936503e-48	3.2047592543465e-47	99.1348700047243
DENR	1.130201351944	6.32183120624226	16.1761182902424	1.9181441167957e-48	3.22244519332714e-47	99.1284275300034
PLPP2	2.3152820284314	4.71784372724673	16.175028435947	1.94129611353418e-48	3.25820419824414e-47	99.1164741945638
ANG	-1.82078375858927	3.31802623297791	-16.1686199191892	2.08318662314246e-48	3.49298967405876e-47	99.0461924633532
SLIT2	-2.6289436206327	2.89277654310366	-16.167413111141	2.11104232309514e-48	3.53629978403318e-47	99.0329585952158
SLC16A4	-2.34857708946867	2.60471199221165	-16.1618589320924	2.24411438472037e-48	3.75561041086232e-47	98.9720559431465
ADAMTSL4	-2.57187384134946	3.12191527957654	-16.1528258755857	2.47864703257744e-48	4.14413639402675e-47	98.8730226229605
CFTR	-2.52660062643778	1.59572030235579	-16.146348709545	2.6617323462717e-48	4.44598450757632e-47	98.8020227776318
HSD17B11	-1.88995518883589	5.65159254150326	-16.1408977781555	2.82622723367728e-48	4.71623292197293e-47	98.7422799314699
CPM	-3.00887781584129	3.93102835728876	-16.1394106940307	2.8728392378992e-48	4.7894373350077e-47	98.7259825646832
DQX1	2.76952116985122	2.76006510264889	16.1142509226026	3.78854345162695e-48	6.31002155993783e-47	98.450331008593
ITGA1	-1.82808329508244	3.019296727206	-16.1131758201523	3.83358770612594e-48	6.37895838040308e-47	98.4385555674945
GMFG	-2.25882997639961	4.98494650293667	-16.1101608475519	3.96277942901518e-48	6.5876490412819e-47	98.4055345118895
ATP1B2	-1.702372731851	1.32577355704847	-16.105553803744	4.16863287727583e-48	6.92326230950044e-47	98.3550808029831
UNC13B	-2.05840805080742	4.59890814324744	-16.100010662939	4.43050603248394e-48	7.35118657766229e-47	98.2943823563683
TUBG1	1.39181466843044	6.11357792644838	16.088077803942	5.05129643908188e-48	8.37325539830714e-47	98.1637407461127
MRPL12	1.68630469208582	6.29586114714522	16.0821606920108	5.39059519830975e-48	8.92721434406989e-47	98.0989727898753
SFTA2	-5.74019170234362	4.08813681977764	-16.0771873415297	5.69330602149187e-48	9.41958830380479e-47	98.0445417603427
ARRB2	-1.34660702620788	5.07769839765341	-16.0770101276374	5.70439993366013e-48	9.42900576155659e-47	98.0426023478142
LARGE2	2.76769190247429	5.38161887842193	16.0716753242747	6.04866144401768e-48	9.98858897874443e-47	97.9842223571976
TMEM79	2.38515689819018	4.60075926214224	16.0710540466192	6.09007785398101e-48	1.0047477215618e-46	97.9774240257176
HGF	-2.09012107928528	1.6166516872384	-16.0659155617133	6.44365779753072e-48	1.06207787399338e-46	97.9211997823914
MS4A14	-1.51110785363498	1.10669423760991	-16.0461587533495	8.00466017178313e-48	1.31812588017429e-46	97.7050853420505
PLA2G12B	-2.03540167831131	0.617144017956037	-16.0443462239519	8.16552085059917e-48	1.34334746887096e-46	97.6852633839169
PKP1	5.4660124613372	7.5167599433114	16.0441965551353	8.17894716645497e-48	1.34428929181235e-46	97.6836266306822
CALML3	6.57720957551897	6.52309342690325	16.0376978368909	8.78367425761331e-48	1.44232393383481e-46	97.6125630635828
EIF4EBP1	2.58430720520856	7.75367343814141	16.0349376890399	9.05382827093049e-48	1.48528733523582e-46	97.58238396755
PSRC1	1.74375894891376	3.69553506419258	16.0312791396966	9.42473618704828e-48	1.5446832877458e-46	97.5423847693712
RANBP3L	-1.41842471542556	0.718287039993514	-16.0267138883701	9.90890309399189e-48	1.62251316609408e-46	97.4924771729138
HDGF	1.26606690529151	8.49311591740928	16.0214751398123	1.04951557605919e-47	1.71689731772381e-46	97.4352132227978
PIF1	1.96686380316488	2.54235842287928	16.0200715301033	1.06580259630131e-47	1.74190864404863e-46	97.4198717371007
DNAJB11	1.60213291452652	6.21876738446501	16.0129966315123	1.15181808936787e-47	1.8807282273074e-46	97.3425503732847
PCDHGA12	-1.36486389623737	1.00374057893361	-16.010374639839	1.18542632274164e-47	1.93379593116405e-46	97.3138978559209
ABLIM3	-2.31527014282753	2.38114408951673	-16.0088651185552	1.20521716583628e-47	1.96424515683214e-46	97.2974029314696
PGAM5	1.41944409714404	5.83869766010125	15.999773829037	1.33158031679325e-47	2.16816552515169e-46	97.1980720653288
LRRC70	-0.717350114969555	0.559502876189484	-15.9868952908126	1.53353297639528e-47	2.49467083904749e-46	97.0573971640919
MYH2	-0.556896143349873	0.101780773135748	-15.9821657299878	1.6151399729078e-47	2.62497841965602e-46	97.0057455868124
PTPRN2	-2.1675713188376	2.099768835375	-15.9820094208625	1.61790977730628e-47	2.6270339686401e-46	97.0040386287203
ARHGEF6	-2.12020952796746	3.16986663455062	-15.9810081809224	1.63576456669323e-47	2.6535567389991e-46	96.9931048332734
HPSE2	-1.50728442289444	0.613917206503472	-15.9745859811006	1.75505905149632e-47	2.84443414520597e-46	96.9229787280645
COL6A5	-1.76233044676883	0.996032131518788	-15.9733111005489	1.77975364579299e-47	2.88178106561379e-46	96.9090591156419
INCENP	1.73145522632698	4.63732419992083	15.9681705848817	1.88289402171324e-47	3.04596062548699e-46	96.8529372088001
RFC2	1.3305081101007	6.0231461502056	15.9642460013222	1.96563464242627e-47	3.17686598921764e-46	96.8100947703963
CRIP1	-2.08363569949786	2.14779814164917	-15.960468236758	2.04870512186229e-47	3.30806178557874e-46	96.7688587155468
S100A2	5.70770030861172	8.58331549753421	15.9591070769806	2.07948702742436e-47	3.35466229793829e-46	96.754001900955
TIMM8A	1.41691507180913	3.69287840460472	15.9585724695653	2.09170274374306e-47	3.37125312945846e-46	96.7481668840531
SCTR	-2.80608829198117	1.81479413014891	-15.9583152232545	2.09760628549435e-47	3.37764923554464e-46	96.745359173433
AHCY	1.63792646482565	7.69796719584431	15.9566268056201	2.13676862637714e-47	3.43753883625926e-46	96.7269313789313
FOSB	-4.20577298363909	4.42772197746133	-15.9487204839086	2.33008546118676e-47	3.74508671501058e-46	96.6406494084353
CATIP	-1.24011916832066	0.546768011241655	-15.9353384086862	2.69787479922162e-47	4.33223593564061e-46	96.494646142307
PRIM2	1.45611260117956	3.86972071798465	15.9294657212672	2.87705591290493e-47	4.61571791909518e-46	96.4305872380023
PDE4C	-1.49348899947407	0.95844756615086	-15.9276560940981	2.93462700070756e-47	4.7037570520983e-46	96.4108496910434
KNDC1	-2.02582295894813	1.15565301444994	-15.925495612918	3.00486752930634e-47	4.81192318569195e-46	96.3872864720745
CORO2B	-2.06117285618625	1.6203802120077	-15.9217568486166	3.13040703193184e-47	5.00836432102386e-46	96.3465125415504
SLC27A3	-1.47205125095652	4.12883505788032	-15.9202801098163	3.1814225950318e-47	5.08532338793773e-46	96.3304086084201
F12	2.43695718091455	3.09545880008727	15.9177236809908	3.27170621595306e-47	5.22485196701379e-46	96.3025318871534
C1orf131	1.28385429278179	3.46791116322711	15.9067683754243	3.6884713906641e-47	5.88286126474663e-46	96.1830878562857
ITPR1	-1.60393177871104	2.82664582337782	-15.9067186224355	3.69048014030224e-47	5.88286126474663e-46	96.1825454762869
KMO	-1.5022558763565	1.2403547697999	-15.904888877901	3.76511833723732e-47	5.99636319128443e-46	96.1625990329107
DONSON	1.52720783001119	3.98238680987744	15.8607279440659	6.10296067198407e-47	9.71077288327091e-46	95.6814489835589
OTUD1	-1.65042332191646	4.56637072101452	-15.8561260432089	6.41781364902289e-47	1.02024533008829e-45	95.6313381208837
ADGRE1	-2.23480671548201	1.34600786654669	-15.8475767561923	7.0463927196701e-47	1.11915181912504e-45	95.5382578877548
MIF	2.08475106092377	7.4173309590579	15.8463098958629	7.14462431418061e-47	1.13372197640021e-45	95.5244665562167
PDE5A	-1.86888684822133	2.63231244829306	-15.8361413743697	7.98423101602255e-47	1.26580156571002e-45	95.413784600134
OCLN	-1.95128783300569	2.3565405038186	-15.8295205215544	8.58312787102252e-47	1.35951449173047e-45	95.3417324365496
TPPP3	-3.22327544914976	4.5738149891072	-15.8254650008827	8.971902171736e-47	1.41980555219993e-45	95.2976033441672
C1orf74	1.75966160832703	3.10734511157055	15.8243209959359	9.08471351836125e-47	1.43635574694742e-45	95.2851559165822
NXF3	-1.75264426469102	0.666577222594277	-15.8213164137213	9.38778426028318e-47	1.48293008383025e-45	95.2524659477206
SPDL1	1.32814377187793	3.26297805287868	15.8195135929269	9.57445540482655e-47	1.51104990136752e-45	95.2328523036106
SNRPE	1.35492190475149	6.8540536500337	15.8126874525996	1.03154452815889e-46	1.62652301165434e-45	95.1585954395231
NPC2	-1.68263425852321	8.11785036862205	-15.8124189789824	1.03457301712456e-46	1.62982599403512e-45	95.1556751458432
NUP155	1.65190687383369	4.67739736806465	15.8098252990357	1.06429152322378e-46	1.67513151829315e-45	95.1274636202241
SIAH2	1.86810200408335	6.52271600679714	15.8094861747521	1.06823967801678e-46	1.67983095313359e-45	95.1237750845807
OMG	-2.07705479883473	1.10605673018939	-15.8083866439546	1.08114143096884e-46	1.69858898987949e-45	95.1118160784707
SNRPB	1.41734465254716	9.18577754940653	15.8072933507792	1.0941241540651e-46	1.71744038751855e-45	95.0999252247476
UNC45B	-0.84904516518695	0.237567451163441	-15.8047858996179	1.12449039487224e-46	1.76352020148202e-45	95.0726548982588
AFAP1L1	-1.85056711074184	3.12590354741234	-15.801014359984	1.17175629268917e-46	1.83599695591467e-45	95.0316397604166
GMPS	1.6570127763807	5.57817496234951	15.7989029993015	1.19907665245193e-46	1.87711954874873e-45	95.0086805156802
UTRN	-1.99031501590197	4.07864939988785	-15.7976028703448	1.2162151888004e-46	1.9022433799741e-45	94.9945432962018
ARHGEF19	2.0640137381556	5.21892690339493	15.7969876944344	1.22440952847802e-46	1.91334541804689e-45	94.9878542066986
TCF19	1.70462271827576	5.00348602108398	15.7927643725978	1.28217255704976e-46	2.00181770870336e-45	94.9419347345143
CFLAR	-1.38250238774855	4.11568165129167	-15.7865523094725	1.37211299639339e-46	2.14032460697468e-45	94.8744003945662
EFR3B	-1.71442585312702	1.07606896921032	-15.783658508358	1.41613353234836e-46	2.20701882206613e-45	94.8429438950152
RBP4	-3.53659345299	2.36079875702023	-15.7796492581001	1.47946040609748e-46	2.30365578844171e-45	94.7993657086393
RAD54B	0.953966339032709	1.19043296135518	15.7793159703203	1.48485026040898e-46	2.30998763773963e-45	94.7957432545514
JADE1	-1.43000081665638	2.99420821674809	-15.7728160436601	1.59397186171109e-46	2.47754041372814e-45	94.7251023021524
CMSS1	1.60924805490598	4.70573891319846	15.7690606117771	1.66062862778929e-46	2.57884988416922e-45	94.6842934109624
MRPL47	1.67471456934396	7.04613680711804	15.7577382154895	1.87890325029519e-46	2.91522277634689e-45	94.5612792952867
C1orf87	-1.73143111971503	0.509399982230336	-15.7486177983262	2.07537030469513e-46	3.21719259932979e-45	94.4622132220391
PCDH15	-0.826967780117147	0.20987356492797	-15.7376079395045	2.34003394694724e-46	3.62275180807477e-45	94.3426529093106
GEN1	1.56155959659001	2.88219433477565	15.7375644933284	2.34114238871861e-46	3.62275180807477e-45	94.3421811731807
PARD6B	-1.64211567886892	2.90128018421141	-15.7341751075216	2.42925020817674e-46	3.75576283292515e-45	94.3053809334921
CARD16	-1.56272652610876	3.78068651313953	-15.7308678985485	2.51840995233351e-46	3.89016333787446e-45	94.2694758232785
FAM220A	1.27636773343544	5.31600447766377	15.7256654561356	2.66531736976281e-46	4.11344957464278e-45	94.2130006753
CHTF18	2.06719482465078	3.68887916340392	15.7197411584876	2.84304796675768e-46	4.3835852876499e-45	94.1486980532841
RMDN3	-1.06551700437974	4.87649582449377	-15.719666066162	2.84537503919068e-46	4.3835852876499e-45	94.1478830564614
MTX2	1.14386483448223	6.28437554779005	15.7149263610698	2.99616765205267e-46	4.61182595825215e-45	94.0964447782785
PTGIR	-1.7883557935893	2.19320481775585	-15.7085435555842	3.21190936621785e-46	4.93954872135089e-45	94.0271838485889
WDR53	1.54379700638022	4.97454016998149	15.7061178061559	3.29790655730954e-46	5.06733793642941e-45	94.0008644261643
C5	-2.04879871331606	2.28254363985312	-15.7027538414056	3.42098023060682e-46	5.2518214534074e-45	93.9643679106793
ACKR1	-3.63930467333819	3.31332209836161	-15.6982483729771	3.59302571147605e-46	5.5110952367148e-45	93.9154915908953
ANKRD44	-1.59253398686426	2.16395950145086	-15.6928807502952	3.80929738195713e-46	5.83768971045318e-45	93.8572694039887
TPBG	2.02988215793219	4.71821156665677	15.6925670772205	3.82233018445989e-46	5.85252397980241e-45	93.8538672511116
C2	-2.31997728909363	4.31196243744279	-15.6923404891059	3.83177236306297e-46	5.86183931614935e-45	93.8514096530253
PUS7	1.66301283448977	4.60940008777471	15.6863040214987	4.0920704734668e-46	6.25456130598625e-45	93.7859424836638
DOCK11	-2.01535490184294	3.04739566327602	-15.6857718445198	4.11584776710837e-46	6.28540006779323e-45	93.7801713371773
SH3BP5	-2.00830905658689	2.77463346599703	-15.6850541362303	4.14813293845974e-46	6.32916612244884e-45	93.7723883309979
RGS5	-2.09984784468428	3.63686896713903	-15.6784010712124	4.45970304316715e-46	6.79861280510764e-45	93.7002473188029
SASS6	1.39950863660463	3.0388210812602	15.6683028076141	4.97779834425882e-46	7.58180367356349e-45	93.5907714144466
CADM1	-2.90147202329397	3.36255717221495	-15.6661658458533	5.0949106673079e-46	7.75341462056316e-45	93.567607936343
SCIMP	-2.19205083652628	2.16438884762878	-15.6545458187019	5.78154250822304e-46	8.7906641534001e-45	93.4416744674838
RSRC1	1.46493666896719	4.7146401096976	15.6444200670754	6.45472277794845e-46	9.80567328886772e-45	93.3319645939137
DNALI1	-2.7104367238383	2.20842960101521	-15.6428590209122	6.56524460953909e-46	9.96489953560911e-45	93.315053489372
TSKU	2.15426761256724	6.22440386524171	15.6307889637926	7.48604200394336e-46	1.13526379825223e-44	93.1843181884465
TMEM132C	-1.19821745033933	0.302603657429399	-15.6290618524144	7.62793980115089e-46	1.15577855233584e-44	93.1656143715595
CXCL2	-3.92269861743329	4.53320946950934	-15.6260291072625	7.88363146316297e-46	1.19348471109722e-44	93.1327730687527
TARS	1.51837025690549	6.35575962314874	15.6245098130788	8.0149209300411e-46	1.21230888070942e-44	93.1163217014611
MGLL	-2.53287982045098	4.30812589064821	-15.6175829558317	8.64169920581569e-46	1.30598146872306e-44	93.041323444547
CCDC86	1.48859841058048	5.80806719005569	15.6174650134466	8.6527842219914e-46	1.30652550687595e-44	93.0400465732569
YWHAZ	1.25284080644826	8.81229600248911	15.6107804970496	9.30478745620392e-46	1.4037602856356e-44	92.9676845407287
CLEC12A	-2.27946305876481	1.96702782460635	-15.609235510296	9.46232782179127e-46	1.42629475068538e-44	92.9509612631334
FAM136A	1.32021130844791	5.65519667860512	15.6088819719285	9.49875024290875e-46	1.43054948653988e-44	92.9471345755671
PRKCZ	-1.41807691932601	3.52292087293458	-15.5957772608137	1.0952224820994e-45	1.64802658836595e-44	92.8053132209081
GPRC5A	-3.63487664513594	5.58957929437321	-15.591252970624	1.15039262260885e-45	1.72955238825474e-44	92.7563612889935
RANGAP1	1.47924532340784	6.70850134526788	15.5909642071744	1.15400655355048e-45	1.73349263272148e-44	92.7532371115526
SELPLG	-2.42804988583001	4.90988253128681	-15.5872507731917	1.20150296576591e-45	1.80328755524024e-44	92.7130628762164
FERMT2	-2.04384761718089	3.59919205196131	-15.5830960462937	1.25695912431301e-45	1.88489875557419e-44	92.6681188489558
CDKL1	-0.947752534796928	0.939430168301982	-15.582664808908	1.26285947827872e-45	1.89212121831373e-44	92.6634541762592
CA1	-0.333744406391304	0.105570362102613	-15.5821957819352	1.26930826122735e-45	1.9001522898562e-44	92.6583807922724
CHAF1A	1.97020769328168	4.65130707283757	15.5698939342806	1.45069942371169e-45	2.1698336281823e-44	92.5253349513871
MEF2C	-1.78984119868636	2.47356817186264	-15.5687261663518	1.4692078288305e-45	2.19563550104763e-44	92.5127075292387
SRPRB	1.36252897110554	6.35278765650978	15.5627783382187	1.56719713220285e-45	2.34007065377252e-44	92.4483975961864
CRTAC1	-4.07081057071357	3.17098678292346	-15.5603532825765	1.60899657490468e-45	2.40043036025309e-44	92.4221798104054
CD81	-1.10992213709293	7.60356963086427	-15.5589774829116	1.63320316118427e-45	2.43446295290106e-44	92.4073064567435
PRPF19	1.15905207262376	7.5665982314271	15.5518709349607	1.76414706949499e-45	2.62740504249445e-44	92.3304878554128
MLPH	-3.26837318377379	3.20279209259696	-15.5496504767098	1.80717018067792e-45	2.6891863174538e-44	92.306488493373
KLF9	-2.19103681745634	4.56390340043405	-15.548549385188	1.82889136721551e-45	2.71919069972289e-44	92.2945880685677
PSMD14	1.22573633963051	5.28778187094789	15.540797056305	1.98937444176369e-45	2.95527922391364e-44	92.2108113942709
SCN4B	-2.38650477697098	2.14110013222887	-15.5384664579624	2.04031323521146e-45	3.02837308848775e-44	92.1856286232751
RGS22	-1.33127671499048	0.573323455299909	-15.5361580937284	2.09204867738183e-45	3.10252418553099e-44	92.1606875484256
PEAK3	-1.01224951468098	0.749568479395884	-15.5350237467268	2.1179494135271e-45	3.13826884661422e-44	92.1484318516496
CTSH	-2.50081021020722	6.71064366766834	-15.5317836381409	2.19370686521378e-45	3.24522338983575e-44	92.1134270347098
FANCE	1.85298966123749	4.86115493803086	15.5317776605376	2.19384909768329e-45	3.24522338983575e-44	92.1133624577419
NME5	-1.86848049015758	1.06352623849707	-15.5290729809452	2.25915802446893e-45	3.33900112761263e-44	92.0841443827799
ARHGEF3	-1.31429476058641	3.9579685073945	-15.5278580625584	2.2891221436336e-45	3.38042529755706e-44	92.0710205253783
TMEM255B	-1.34066117411944	1.68947385474534	-15.5246809561414	2.36936824811639e-45	3.49596980311679e-44	92.0367025075813
P3H4	2.02963169947905	5.0601291576409	15.5203611035957	2.48299821372354e-45	3.6605349510595e-44	91.9900453341118
ALDOA	1.3874791133308	9.60811528087248	15.5136441081918	2.67057637070529e-45	3.93374772579416e-44	91.9175075577956
NOP2	1.5889093745179	5.51662112549512	15.5126674599631	2.69900288368419e-45	3.97226773479828e-44	91.9069616183548
RARA	-1.47556181867397	4.65865839954391	-15.5085986496969	2.82071563263557e-45	4.14790154740134e-44	91.8630290162393
PKM	1.44358607236392	9.35574783527112	15.5054481242271	2.91870802368678e-45	4.28838792537481e-44	91.8290146061085
RAB44	-0.69068711843979	0.457174187558542	-15.5030518175926	2.99550934494594e-45	4.39752864726925e-44	91.8031448734986
TBX5	-2.02421204290815	2.4298321235124	-15.5010552437974	3.06103678951584e-45	4.48994934126041e-44	91.7815917196481
ANOS1	-2.87314029679752	3.44019180197351	-15.4969126261346	3.20159476256883e-45	4.69217771457926e-44	91.7368753402341
NTNG1	-1.496079813221	0.509829485527241	-15.4942828489455	3.29414518344093e-45	4.82376712893972e-44	91.7084913430552
CREBRF	-1.17712635871547	2.54811771383321	-15.4928591766607	3.3453576057517e-45	4.89465356315137e-44	91.6931259962606
APOBEC3B	2.84813517499809	4.62329079158119	15.4825265422091	3.74163054854289e-45	5.46986274914708e-44	91.5816249958118
BRI3BP	1.51926965623748	4.31567824712062	15.4787851615391	3.8963881504611e-45	5.69133516035971e-44	91.5412583993778
SH3GL2	-1.71162144971151	0.550194311388475	-15.4782503234096	3.91902671402177e-45	5.71961632886706e-44	91.5354882236952
CDH3	3.31616230768361	6.32915064034395	15.4748973057478	4.06397360242713e-45	5.92620377864374e-44	91.4993155104989
TMEM163	-2.25258187999183	2.08100526646715	-15.4670870385881	4.42267878801972e-45	6.44389467820402e-44	91.4150694600564
FSCN1	2.56788137998927	8.00618337270787	15.4582133779912	4.86869700682367e-45	7.08783204788217e-44	91.3193733447468
BTBD9	-1.54180225149681	2.96240139448191	-15.4552966253774	5.0248883130385e-45	7.30911879200725e-44	91.287922966703
CD83	-2.05804632986164	4.97942109313782	-15.4476673818205	5.45747822001823e-45	7.93174707164182e-44	91.2056704222097
CLIC3	-3.15929377320025	4.17089095433046	-15.4472328000503	5.48320904492158e-45	7.96251363386906e-44	91.2009855832308
MRPS12	1.62318659287288	6.0780105732592	15.4446674153225	5.63758601242187e-45	8.17988893157304e-44	91.1733315151248
RGS13	-1.1400830449692	0.550048571410543	-15.4407474596828	5.88189282774888e-45	8.52727901232198e-44	91.1310790857448
OTX1	2.75437038105046	2.94277186482562	15.4383052581945	6.0394114942805e-45	8.74837573715071e-44	91.1047572184692
SIDT2	-1.35437057179463	4.19937641449456	-15.436420187245	6.16386800802475e-45	8.9212534063078e-44	91.0844411877252
PTGFRN	2.191790493415	6.54658783527584	15.4297811068157	6.62292299036894e-45	9.577723346884e-44	91.0128974385305
NKX2-1	-4.14687684828313	3.00542272900207	-15.4226323121063	7.15542359727246e-45	1.03392316962244e-43	90.9358745420501
DCSTAMP	-1.83482662877517	1.13840044940842	-15.4125984618859	7.97563039711472e-45	1.15148576163472e-43	90.8277911812416
ASGR1	-1.35830536313808	1.43367679257895	-15.4109598637114	8.11821394323978e-45	1.17110268082025e-43	90.8101430577422
INSC	-0.863221788385593	0.337872593498708	-15.4077730991608	8.40283475675939e-45	1.21116003863943e-43	90.7758229152847
KCTD12	-2.05643244878455	5.24804442294178	-15.4039041233343	8.76179844868228e-45	1.26185801915635e-43	90.7341594228892
FAM167A	-2.58740450637487	2.10859562426327	-15.3964470429702	9.49738914806053e-45	1.36666881763723e-43	90.6538687510749
TOMM40	1.39782027084969	6.26496647156486	15.3936646607861	9.7873657272605e-45	1.40723615131246e-43	90.6239146913898
FAT2	3.96827927186799	4.14946974254256	15.3895668609549	1.02305929370568e-44	1.46975308408499e-43	90.5798032684283
MTHFD2	1.93606289965963	6.19941391515638	15.3886278363106	1.03349477588683e-44	1.48352395666978e-43	90.5696956448634
NEK5	-1.20702372246907	0.664624141981355	-15.3838195701176	1.08861696998184e-44	1.56136476672415e-43	90.5179435056399
PPIL6	-1.72491624939608	1.38625555213729	-15.3805323154242	1.12798080311691e-44	1.61649465668355e-43	90.4825659615352
CSF3R	-2.69640820890423	3.13276580330934	-15.3779603010469	1.15976740651996e-44	1.66068417397916e-43	90.4548879567096
WWC1	-1.56957750588735	3.40251510530475	-15.3690798403778	1.27654590456734e-44	1.8264023577232e-43	90.3593375719546
KRT6B	6.19532756352362	6.74936886544636	15.3550528002674	1.48535272627405e-44	2.12340965086925e-43	90.2084568130673
ADCY9	-1.57438242936615	3.39292381146353	-15.3546056776555	1.49254150691772e-44	2.13194042579777e-43	90.2036482785803
PLEKHH2	-2.02219771861894	2.19182784042123	-15.351769438362	1.53895757205746e-44	2.1963931687857e-43	90.1731475360249
METTL1	1.26941920552592	4.91981012997049	15.3516958648161	1.54018060074116e-44	2.1963931687857e-43	90.1723563606172
RHOA	-0.888313840951097	9.01110961912185	-15.3510328333797	1.55124614899945e-44	2.21036747190085e-43	90.1652264998847
MRTO4	1.19276389797814	5.93818547059325	15.3438762907947	1.67585179134217e-44	2.38597006671106e-43	90.0882769746969
MTURN	-1.8546042893819	3.45050611215725	-15.3432916161173	1.68646254913118e-44	2.39912011369884e-43	90.0819909925343
TMEM117	2.14121437061961	3.73147829392322	15.3421759499244	1.70689613467934e-44	2.42621107742898e-43	90.0699964551829
RNF180	-1.46927961539291	1.4950025215177	-15.3261489586641	2.0292113343657e-44	2.88200844925576e-43	89.8977286938839
MYADM	-2.745058104574	6.35454809923604	-15.3251198836856	2.05186888385391e-44	2.91181881037967e-43	89.886670042267
LATS2	-1.53299594555983	3.69495621366052	-15.3119044228796	2.3662844306704e-44	3.35527983244125e-43	89.7446804794269
ALOX15B	-3.33953286083205	3.55998705901521	-15.3093215647562	2.43313240581955e-44	3.44726673243345e-43	89.7169354833117
MTIF2	1.2111836870878	5.44822361606459	15.305067712095	2.54735907575849e-44	3.60617620984302e-43	89.6712448093172
LILRB3	-1.68360382893678	1.95216426366152	-15.3034893164826	2.59109052155679e-44	3.66511224098652e-43	89.654292545586
HSPD1	1.54838816662553	8.12126880760072	15.2892478937777	3.02112489447343e-44	4.26993805935496e-43	89.5013688424602
NINJ2	-2.23001661069586	3.2775420761255	-15.2880638341896	3.05993347693209e-44	4.32128955014965e-43	89.4886570518749
MSRA	-1.45077986311741	2.56530210024039	-15.2817535953043	3.27530083728349e-44	4.62169572471975e-43	89.4209184808092
HPGD	-3.21951834566284	3.20246526882293	-15.2778081167185	3.41757568274081e-44	4.81856086770928e-43	89.378570655531
GNAI2	-1.14001576743037	6.81150921388388	-15.2766486655547	3.46054603916454e-44	4.87520832232584e-43	89.3661268106835
PXMP4	-1.55240244416225	3.72234152750177	-15.2720634066859	3.63582580441124e-44	5.11801124322566e-43	89.3169191183521
NFE2	-1.88274136037695	1.26469106090566	-15.2706132934798	3.69308142894027e-44	5.19441872217183e-43	89.3013581588393
SELENOI	1.85049008265662	4.96938646003311	15.2590487970029	4.18307717385173e-44	5.87887375761529e-43	89.1772825724009
KCTD16	-0.618446082784165	0.26890200970586	-15.251607042266	4.53215879136743e-44	6.36434687878668e-43	89.0974600424668
PLA2G4F	-2.75490612163363	2.84986672486244	-15.2451818907476	4.85683894684219e-44	6.8148009499301e-43	89.0285546036249
MCM5	1.57760643507424	5.54647617881453	15.2388894494492	5.19728762968554e-44	7.28663900210129e-43	88.9610838086017
FAM47E	-0.738091345609659	0.437854467828597	-15.2269726955054	5.90861174997319e-44	8.27727272036773e-43	88.8333372371421
TMEM40	2.90093732023519	3.58175208368809	15.2268608899733	5.91572588977073e-44	8.2805930558098e-43	88.8321388838363
C11orf96	-2.75714509302612	4.41029417909332	-15.2267104667945	5.92531073779894e-44	8.28736369617632e-43	88.8305266247729
ATP13A4	-3.13576347241286	2.54542449693757	-15.2222849188477	6.21434281337046e-44	8.68465602941405e-43	88.7830958114145
RFWD3	1.42785934341963	4.81124337091423	15.2127395969384	6.88652053394883e-44	9.61633727360615e-43	88.6808129223459
FCHO2	-1.30387658632467	3.99656396927989	-15.2100089033535	7.09182701815189e-44	9.89511115921992e-43	88.6515569847092
NECTIN4	2.72748577801671	6.0227987073674	15.2044951047499	7.5251782181299e-44	1.04913726675285e-42	88.5924901127138
JPT2	1.2081666377402	6.69069282093609	15.2037689883733	7.58418098662656e-44	1.05651938644506e-42	88.5847122016971
C11orf21	-1.38273702927255	0.918390656662826	-15.2013815122805	7.78145515580172e-44	1.08313636159904e-42	88.5591394401382
SMUG1	1.12072054379918	4.46993269286254	15.2010568468303	7.80867429259801e-44	1.08605904205019e-42	88.5556620063679
DSG2	2.12824746024914	7.137708273848	15.1990559615161	7.97853245381538e-44	1.10880003169863e-42	88.5342315493659
BTK	-2.09729236189945	2.77536256521355	-15.1847657152779	9.30369271963642e-44	1.29193282753583e-42	88.3812095483792
APOBR	-2.13625648259358	3.34548344403281	-15.1684519384336	1.10868029919657e-43	1.5383159477326e-42	88.2065912746855
PAPSS2	-2.6638929305828	4.92299940922883	-15.1644101944284	1.15789098394959e-43	1.60532066122638e-42	88.163341420761
CD3EAP	1.3508751334026	2.9335829199243	15.1592257069011	1.22421816034129e-43	1.6959307927585e-42	88.107870228765
RAN	1.16392397246114	7.81510058731867	15.1591068143952	1.22578284340645e-43	1.69675174715777e-42	88.1065982349982
CLEC1A	-2.13822648613108	1.95549241452341	-15.158122311693	1.23881626614599e-43	1.71343406700303e-42	88.0960655055494
NR4A3	-2.71135114071928	2.24692775223022	-15.1563650174196	1.26242488970504e-43	1.74470518209038e-42	88.0772657418764
FARSB	1.17729571687843	5.75116364010774	15.1496268218658	1.35718490504993e-43	1.87418216120621e-42	88.005187941023
PRR29	-1.88310962203808	1.46238636526604	-15.1475004212731	1.38853695594802e-43	1.91596146767373e-42	87.9824447807181
RHNO1	1.44080914729912	5.78152214377423	15.1465168543562	1.40328221402604e-43	1.93477812368282e-42	87.9719253722512
DHH	-0.642500721006715	0.354442904944885	-15.1461712732811	1.40850002890584e-43	1.94043946365837e-42	87.9682293929886
NUP37	1.23557896209394	4.68030348863868	15.1447943873319	1.42948204750806e-43	1.96779251886855e-42	87.9535039831408
BORA	1.45679373653489	3.13415526528193	15.1397574871203	1.50892960742233e-43	2.07552137884607e-42	87.8996404356043
NTN4	-2.55007236334286	4.41913771881381	-15.1358536113403	1.57352290480725e-43	2.16266474830004e-42	87.857898282807
GPRIN3	-1.68296480779172	1.8993731714081	-15.1339098878286	1.606704839576e-43	2.2065328855074e-42	87.8371166908198
CCIN	-0.819088681222143	0.508332065350538	-15.1335685431635	1.61260368121821e-43	2.21289286601131e-42	87.8334672699805
MROH9	-0.909534831209502	0.2770731640662	-15.131436426817	1.64994121187827e-43	2.26235065619287e-42	87.8106729252028
ITGA9	-2.13384390742032	2.53880737871935	-15.1303710948897	1.66891909589779e-43	2.28657635941099e-42	87.799284012642
ARTN	3.42780204289632	3.76641738147195	15.1283756124122	1.70505457714312e-43	2.33425314855162e-42	87.7779522305547
PLA2G10	-1.4773110060458	1.18686236042401	-15.127175042842	1.72717020788567e-43	2.3626768008342e-42	87.765118655626
ARHGEF38	-1.4852040146346	1.01119906767808	-15.126116890862	1.746899480559e-43	2.38779408247121e-42	87.7538078117827
OLA1	1.33131212525776	5.74181421544064	15.1248927328575	1.77000457034274e-43	2.4174827680229e-42	87.7407228960447
GNG7	-1.8097194153667	1.94189813445284	-15.1193771394789	1.87794675985743e-43	2.56290544904702e-42	87.6817726262885
WDR12	1.23621900445524	3.78632784677012	15.118315191692	1.89947120690131e-43	2.59025546222362e-42	87.6704236219957
ARHGEF10	-1.71324022990524	2.73942658208978	-15.1178332461216	1.90932069788774e-43	2.60165439356991e-42	87.6652731925726
KIF1C	-1.4403356657679	5.52574924561222	-15.1165148718285	1.93652530221148e-43	2.63666530031992e-42	87.6511844088218
HSPB2	-1.44819805282169	1.47383099073963	-15.1116115330822	2.04114249473408e-43	2.77694015943752e-42	87.5987894162743
VWA3A	-1.6876644084625	0.608642194224817	-15.1007722422609	2.29284689187007e-43	3.11695035027976e-42	87.4829902845359
DUSP9	3.1852985479687	3.06454451845194	15.0894442617903	2.58903506507605e-43	3.51685658061498e-42	87.3620070758229
C7	-4.16131366967351	3.97215395448669	-15.0849446259461	2.71701249258722e-43	3.68782683189036e-42	87.3139612479957
SIGLEC5	-1.11065467294071	0.708563973860263	-15.0700666493268	3.18681327815078e-43	4.32213098446945e-42	87.1551407656899
SFTPD	-5.68539768181743	5.67379083278772	-15.0615249382473	3.49228990636639e-43	4.73275778848023e-42	87.0639885041034
AKAP13	-1.582444890762	4.46937158612285	-15.0569797913154	3.666569696907e-43	4.96508720399625e-42	87.0154940489714
MFSD2A	-2.31654927579822	4.38108743408474	-15.0564039922242	3.68925852703669e-43	4.99193857282367e-42	87.0093509937355
DDO	-1.90168072712574	1.6458667645643	-15.0557004521101	3.71717105034486e-43	5.02581105218974e-42	87.0018452344079
LPCAT1	-2.43876011332345	6.17304439616238	-15.0551708279252	3.73832245277459e-43	5.05049678120592e-42	86.9961950037247
C9orf152	-2.54000388824919	1.69411504363242	-15.0532780818999	3.81489824437266e-43	5.14996510870261e-42	86.9760031507336
SPATA13	-1.26074850078636	1.7419325683474	-15.0351698533267	4.63138093532256e-43	6.24735349505837e-42	86.7828776571955
SYNPO	-2.20890033310562	4.85034035663744	-15.0326997794128	4.75550281972087e-43	6.4098302485118e-42	86.7565416621676
RNF125	-1.42855366847658	1.8201950915985	-15.0291782862644	4.93821719182405e-43	6.65097076259944e-42	86.7189985291643
GPI	1.86626128183853	7.69011410029571	15.0280746067739	4.99691080336426e-43	6.72483254223001e-42	86.7072328028507
FYCO1	-1.4251907943957	3.76302023586018	-15.0249728386449	5.16561489825051e-43	6.94651833967355e-42	86.6741684731359
PIFO	-2.62827599016176	1.76753825190237	-15.0231156154036	5.26933557707857e-43	7.08054291746778e-42	86.6543721484328
REM1	-1.70656026640304	1.51407598502935	-15.0200029785251	5.44784641236882e-43	7.31478147137675e-42	86.6211965396568
FGD4	-1.43362671164904	2.5183413576705	-15.0176553161545	5.58646495327185e-43	7.49513802915912e-42	86.5961762065954
EIF3B	1.21392683555002	6.61211204550321	15.0169106564763	5.63116434061845e-43	7.54930672546045e-42	86.5882402991805
PAG1	-1.71589354176922	2.66038652737329	-15.0116541082288	5.9570088821426e-43	7.98001458463538e-42	86.5322254576824
FAM47E-STBD1	-0.157696960069369	0.0464748329838095	-15.0060270496766	6.32668719779157e-43	8.46873658262668e-42	86.4722714787238
EXOSC4	1.38414699704739	5.88003773734796	15.0045854237284	6.42502376691155e-43	8.59377700011043e-42	86.4569130656183
HOXA10	2.49480217946859	2.50226168383253	15.0042401391273	6.4488018213184e-43	8.61897670682332e-42	86.4532346556226
SEM1	1.44899880136085	5.04333797019048	14.9991978665131	6.8062071094157e-43	9.08969740587996e-42	86.399522005828
POLD2	1.30878448957608	6.72627871397571	14.9954502219999	7.0845850449973e-43	9.45423791746391e-42	86.3596052431307
ILF2	1.23114757039643	8.45957643628926	14.9943738459778	7.16661822760667e-43	9.5564034501814e-42	86.348141362647
C14orf132	-2.41026605893943	2.77265096441561	-14.9894509640489	7.55404490485078e-43	1.00653323522267e-41	86.2957148936665
ALKAL2	-2.1789597688988	1.36361932177021	-14.9788749911023	8.45845964818905e-43	1.12618164118337e-41	86.1831100016057
SPI1	-2.32137446924736	5.34949479231241	-14.9763736567174	8.6876967945182e-43	1.15582124655728e-41	86.1564825839707
APOLD1	-1.84849510277519	3.05676632056479	-14.9737939577509	8.93060800755467e-43	1.18723353215435e-41	86.1290229113285
IL17D	-1.10637351901328	1.0764799705397	-14.9732898606536	8.97886045197712e-43	1.19235664229262e-41	86.1236572690103
FAM216B	-2.81129593949227	1.14489386828456	-14.9732487490059	8.98280713041994e-43	1.19235664229262e-41	86.1232196773063
RMDN2	-1.21477583381547	1.88325170068457	-14.9712973859347	9.17213981963561e-43	1.21656307410136e-41	86.1024499820324
LST1	-2.18885644482337	3.82123896511925	-14.9627539752075	1.00490505491684e-42	1.33186163504734e-41	86.0115300153171
HOXA1	1.94296922981556	2.54870093292549	14.9581753208838	1.05529303084138e-42	1.39758268993447e-41	85.9628124406037
TUBB	1.31619864846988	9.80347903260471	14.9548805496244	1.09310369682933e-42	1.44655989599363e-41	85.9277594632913
CCDC167	1.41222742330974	6.39192966933403	14.9524666451796	1.12166043561783e-42	1.48322597755373e-41	85.9020800690609
B3GNT7	-2.48698905798587	3.70770749989016	-14.9490168192307	1.16376853433758e-42	1.5377426015793e-41	85.8653834569284
TRAP1	1.30220564156418	5.36039582293759	14.9434498906316	1.23506761331616e-42	1.63071900078923e-41	85.8061742597454
TNFRSF10C	-1.86747112151291	1.78335326767495	-14.9415814784989	1.25996103863122e-42	1.66232954870053e-41	85.7863041349808
HDAC1	1.20906509469635	7.13783009069108	14.9373902017128	1.31763815958017e-42	1.73711284557945e-41	85.7417347069128
CASKIN2	-1.58398325764036	4.43277381565793	-14.9364043934344	1.3315822334381e-42	1.75327582938478e-41	85.7312525323869
CYSLTR1	-1.61010239409885	1.50722605155944	-14.936381552937	1.33190704655641e-42	1.75327582938478e-41	85.731009671103
FCGRT	-1.60286726291449	6.21792699573158	-14.9314825236437	1.40343402302441e-42	1.84603925183806e-41	85.6789222905538
ITM2A	-2.59390368752847	4.20510286689635	-14.9288809472896	1.4429621369491e-42	1.89660422443121e-41	85.6512647894408
CCDC170	-2.04745616094186	1.31637316467296	-14.9166808256417	1.64366214658071e-42	2.15877522713065e-41	85.5215918379758
GANC	-1.0314141901143	2.63152481967127	-14.9152637310853	1.66870938535879e-42	2.19002423469457e-41	85.5065326991734
SPP1	4.46119972660175	8.84797028464943	14.9092996382109	1.77836582608479e-42	2.33218448492186e-41	85.4431602992519
GABRA3	2.59334836660228	2.42049845043374	14.9045719885825	1.87037191999586e-42	2.45100164140598e-41	85.3929335574803
RASGEF1B	-1.72945292585529	2.70549983280719	-14.8994206357817	1.9760361897168e-42	2.58752525817755e-41	85.338213072132
F2RL3	-1.91446916715514	1.99833105006285	-14.898088872602	2.00430853237237e-42	2.62257911788304e-41	85.3240676621918
BTD	-1.18827716093333	3.35678448567977	-14.8916689164423	2.14636305934682e-42	2.80634960306358e-41	85.2558852131478
CBX3	1.14278293079469	7.04865719199364	14.8908176192246	2.16593876627732e-42	2.82855064231217e-41	85.2468450410874
KIAA1324L	-1.82423371172848	3.17711398153577	-14.8907896945227	2.16658390648603e-42	2.82855064231217e-41	85.2465485043001
MARVELD3	1.51049913526681	3.33467231806803	14.889323637508	2.20072453491523e-42	2.8709750939421e-41	85.230980547048
IQCN	-1.78504334774501	1.29584760278969	-14.8763942396007	2.52602266550298e-42	3.2928846621624e-41	85.093712409353
ANKRD29	-2.39221263063369	2.72060449525617	-14.8721776535661	2.64215377358838e-42	3.44170105358098e-41	85.0489569649749
HRC	-1.14444691316048	0.72223260721993	-14.8670470326118	2.79066287360739e-42	3.63244000438606e-41	84.9945071162166
SGCG	-2.41097093018945	1.23260265919622	-14.8655534212039	2.83544059359052e-42	3.68797433391375e-41	84.9786573404621
ZFP36	-2.36609109934656	8.25275754894843	-14.8603038585546	2.99858136368415e-42	3.89726267335122e-41	84.9229558772846
FANCG	1.73424918727738	4.57475633341271	14.8556538263462	3.1508915658382e-42	4.09217353286501e-41	84.8736228568594
NOP56	1.37856534074917	6.41147891858477	14.8458854205741	3.49644507543159e-42	4.53757983581103e-41	84.7700095805953
PSMD2	1.68624053156599	8.12504600559377	14.8458091249915	3.49928762327377e-42	4.53789490819046e-41	84.7692004295929
PRICKLE3	1.46465639306902	4.49718181035072	14.8455077448244	3.51053870923142e-42	4.54795132204102e-41	84.7660041667192
ANO5	-1.42295112877563	0.80158185371673	-14.8454618973143	3.51225344148456e-42	4.54795132204102e-41	84.7655179371084
CYP27A1	-2.71933963970541	5.17178114419782	-14.8421605558419	3.63794732523361e-42	4.70721798087121e-41	84.7305076915217
ZEB1	-1.68923553335225	2.98953579541876	-14.8404164006855	3.7061545744354e-42	4.79192059976073e-41	84.7120125247842
ARHGEF39	1.77040208809732	2.35553115688744	14.83443982803	3.94969484419198e-42	5.10302912697047e-41	84.6486435052775
SLC5A6	1.61884110702489	4.90478041038937	14.8326931043206	4.0238406999275e-42	5.19498072612681e-41	84.6301252271937
H2AFZ	1.41087051563553	8.24710802811859	14.8325403655684	4.03038986235721e-42	5.19959017349926e-41	84.628505977903
HRCT1	-2.29549316171985	1.57976095783881	-14.8324095995483	4.03600531989431e-42	5.20298913284751e-41	84.627119676682
SLCO2A1	-2.96719844953661	4.09806236375273	-14.8313404644017	4.08221063627738e-42	5.25867060193517e-41	84.6157855573269
CDK5R1	2.00893863335229	3.20565495967812	14.8255258923064	4.34289532414873e-42	5.59035677603363e-41	84.5541502241972
PPM1G	1.08333808290794	7.07006790435555	14.8156687213381	4.82330055965254e-42	6.20417916497679e-41	84.4496864174793
PFKP	1.76260922551937	6.46278096405601	14.8137828662684	4.92107826758028e-42	6.32528874525875e-41	84.4297039998729
RASIP1	-2.28941417147233	3.13173364072653	-14.8117481256782	5.02879354510979e-42	6.45898390948428e-41	84.408145224312
RAB5IF	1.52708721382462	6.32643395980326	14.807920143613	5.23785307731379e-42	6.72255334297884e-41	84.3675898867481
DOCK8	-2.0632316622894	2.78098498153176	-14.7972561926215	5.867084914748e-42	7.52461184327159e-41	84.2546350280007
TMPRSS2	-3.30323387997278	3.37736074210233	-14.7924928125009	6.17198789839622e-42	7.90984205334112e-41	84.2041915939356
CAB39L	-1.62760090467026	2.78707386033659	-14.7917156092677	6.22321475074179e-42	7.96964148746866e-41	84.19596179933
KIR2DL1	-0.698495220235197	0.244500771205736	-14.7810029894489	6.97406155589403e-42	8.92465135323536e-41	84.0825449914387
RORC	-2.54756017090247	1.77606846817481	-14.7804735047942	7.01343132360159e-42	8.96845741783632e-41	84.0769401421034
JUP	2.0290076532794	9.01159043922218	14.7791313064187	7.11422623424082e-42	9.09068952552515e-41	84.0627327156595
DLX5	3.76367147728383	3.92043926095956	14.7781884951446	7.18589098973433e-42	9.17554698067394e-41	84.0527532107492
LILRA6	-1.65390769814127	1.65623999376996	-14.7740780357114	7.50684091983269e-42	9.57835586664324e-41	84.0092478710873
SRSF9	1.00916093696637	6.50294124807388	14.7705057659573	7.79735570576307e-42	9.94177091629616e-41	83.9714430039174
ERVFRD-1	-0.885130184906878	0.309640215743822	-14.7667306094021	8.11656367424211e-42	1.03412130608683e-40	83.9314953019533
DAW1	-1.80797524960758	0.7564276391316	-14.7646139243194	8.30120770553343e-42	1.05687513129166e-40	83.9090990335276
INTS8	1.12155124729415	4.28276672017432	14.7606806368858	8.65551474177107e-42	1.10118082957445e-40	83.8674853029434
CPOX	1.41588812195609	4.89142182995888	14.759546070677	8.76048998505062e-42	1.11372434587807e-40	83.855482612958
KCNK17	-1.74614626543196	1.23102483095641	-14.7587173309933	8.83797032482253e-42	1.12275671047873e-40	83.8467155446207
ST7	-0.984292479681042	3.87344502994212	-14.7492120847875	9.77703311951766e-42	1.24114991346313e-40	83.7461767094441
APBB1	-1.93802810980601	3.19981503942005	-14.7450340453553	1.02206753643597e-41	1.29652535236118e-40	83.7019936453021
PDE8B	-1.28605335060415	1.65665788704505	-14.7444728549258	1.02817746958786e-41	1.303328811304e-40	83.6960594295872
CSF3	-3.56691953504233	1.99166798522545	-14.7441311155788	1.03191597057824e-41	1.30711852441532e-40	83.6924458111077
TRPC6	-2.10017819910097	2.31202610493754	-14.7376431561575	1.1055202081592e-41	1.39933685521529e-40	83.6238477487258
XPOT	1.54423953148282	6.11503508793546	14.7335016288666	1.15521921595944e-41	1.46118488511391e-40	83.5800656716967
MRPL37	1.0833162860127	6.6403841262066	14.7317107718081	1.17739403165367e-41	1.48815444044278e-40	83.5611353133394
RUNX1T1	-1.21601745058543	0.863095364497856	-14.7253645509781	1.25944743380472e-41	1.59071309385394e-40	83.4940602582104
SLC6A13	-0.830803893749869	0.399144826173606	-14.7163052469729	1.38655524394206e-41	1.74998711373888e-40	83.3983315872992
C10orf95	-1.48744940485315	1.54014027904319	-14.7147548995911	1.40955526929417e-41	1.77773029086198e-40	83.3819518025159
NR2F1	-2.08659531229802	3.49510924936915	-14.7112085863027	1.46360688141271e-41	1.84456737292844e-40	83.3444869900095
FAAP24	1.52142861299685	3.29490980955541	14.7104670015811	1.47516855155284e-41	1.85779704670669e-40	83.3366530595823
PRTG	-1.02789280877664	0.455694924650545	-14.7102291166729	1.4788965540131e-41	1.86114919612824e-40	83.3341401345232
REPS2	-1.46839827909852	2.11259971728604	-14.7089444511352	1.49919210488224e-41	1.88533128175212e-40	83.3205697253742
LMCD1	-1.65591733847375	3.55134637757214	-14.7056015379664	1.55331575283358e-41	1.95198894641542e-40	83.2852596834227
MELTF	2.90146930994877	3.894989811753	14.7042488662	1.57576609523411e-41	1.97877677642528e-40	83.2709728696604
NR4A1	-2.86297473288796	4.60168086904099	-14.7023148805056	1.60842772506392e-41	2.01833975132931e-40	83.2505472574423
FAM189A1	-1.27155891473413	0.533140214895945	-14.6991649094493	1.66307668606068e-41	2.08541692206819e-40	83.2172816325895
METTL8	1.21680635843608	3.17133654178506	14.6986992816937	1.67131046880798e-41	2.09423720265924e-40	83.2123645815505
SCEL	-3.52664307489828	3.34964487589839	-14.6974132424403	1.69426354896831e-41	2.12147562749224e-40	83.198784299021
ST3GAL5	-2.04519532047537	3.20298853143905	-14.6820425975501	1.99418302304169e-41	2.49523044209267e-40	83.0365138881616
TRAK2	-1.31726282237415	4.1803236081487	-14.6765661925728	2.11337705003915e-41	2.6424782527531e-40	82.9787164930019
TWNK	1.43114723086828	4.11120051964129	14.6732069381784	2.18997996619774e-41	2.73629923478752e-40	82.9432679415124
CFAP161	-1.30679942878328	0.762491084751305	-14.6707898971506	2.24680409779564e-41	2.80529081023053e-40	82.9177642962245
CCT6A	1.51562304043837	7.80286559918176	14.6694285115145	2.27945485607034e-41	2.84402319604773e-40	82.9034003109873
PDIA4	1.55599441908437	8.54453349137018	14.6673034627095	2.33136917939034e-41	2.90671778758988e-40	82.8809800778327
SNRPD1	1.28994305736139	5.32895157876989	14.666684417818	2.34671284316329e-41	2.92375964863777e-40	82.8744491393852
SFXN4	1.18785143088687	5.25074084179741	14.666479878428	2.35180466331186e-41	2.92801358046423e-40	82.8722912704195
LY86	-2.37574681206535	3.70439269105937	-14.659826683953	2.52357602723943e-41	3.13963075947714e-40	82.8021079526481
ACP5	-2.04510840287945	6.62502593183897	-14.6577489324552	2.57974091087761e-41	3.20722062673566e-40	82.7801929931477
DDAH1	-2.19300592652191	3.80281629812123	-14.6564025343365	2.61680001679385e-41	3.25097824150438e-40	82.7659926660164
NDUFS6	1.42448240973633	7.28439813371695	14.6555309908356	2.64107149789885e-41	3.27879822160913e-40	82.7568008879827
CCDC13	-0.584719280073623	0.3338471666015	-14.654731873027	2.6635232433542e-41	3.30432112386266e-40	82.748373161647
KNOP1	1.19833420351434	3.39400013753394	14.6532343081421	2.70611213991169e-41	3.35477183253968e-40	82.7325799537181
CTSO	-1.71158493007776	4.9506235562746	-14.6417791517035	3.0551554513477e-41	3.78479335722314e-40	82.611798134878
NOL10	1.12260712839579	5.2293621496164	14.6322347283943	3.38001745460522e-41	4.18426983476128e-40	82.5111945215714
FAM162A	1.76802270993645	6.23725192716909	14.6165666356905	3.98964887810312e-41	4.93545862277038e-40	82.3461065000119
PRICKLE2	-1.58945891380095	2.37702922890185	-14.6132578352021	4.13179489949186e-41	5.10768271746674e-40	82.3112530322428
C1orf158	-1.2757280435502	0.362861590824015	-14.6070981811868	4.41000076108943e-41	5.44773979368832e-40	82.2463791696393
RASGRP2	-1.81113600801897	1.75666908386647	-14.603544235145	4.57893589416514e-41	5.65242758363879e-40	82.2089542709919
SLC7A7	-2.19889664290027	3.80740450394959	-14.602909156027	4.60979666927677e-41	5.68650182771915e-40	82.2022669807188
MARK1	2.23502046598121	4.01509739661929	14.5947381125928	5.02585758797558e-41	6.19536329082724e-40	82.1162385327435
DIXDC1	-1.43889619234868	2.43574717839644	-14.5944815305438	5.03951189779905e-41	6.20781088045748e-40	82.1135374647704
ZP3	2.02831061723283	3.26935092189507	14.5912559500155	5.21435358492911e-41	6.41865598201252e-40	82.0795832057417
CSTF2	1.37365529422315	5.26041337197014	14.5874771976828	5.42688805514301e-41	6.67556948573089e-40	82.0398101681402
MRPS34	1.04784603689931	7.42185372463911	14.5859449599468	5.51551000351681e-41	6.77980472615394e-40	82.0236839860141
KAT2A	1.61122073478783	5.8337536214546	14.5850289771912	5.56917654910904e-41	6.84095543030952e-40	82.0140439956977
TFB2M	1.28870373590365	5.35114701157294	14.5838285490306	5.64029761238073e-41	6.92344548692726e-40	82.0014108487405
PTHLH	4.96452732835656	5.68073838614202	14.5823597625562	5.72855109256442e-41	7.02683480820182e-40	81.9859541597137
ANKRD66	-1.43084267649794	0.409390941942092	-14.5732941520331	6.304575380348e-41	7.72797494831281e-40	81.8905679757815
NIFK	1.21500301593575	6.04572941934389	14.5719033410941	6.39791777237961e-41	7.83688805030779e-40	81.8759365184178
SH3D19	-1.38686865266136	4.45956203625185	-14.5613920789155	7.1493927104525e-41	8.75123771114645e-40	81.765377087395
REEP5	-0.832430024495394	6.44397858927377	-14.5603505157231	7.22848858223922e-41	8.84185481450495e-40	81.7544236551414
GSS	1.18880531424484	6.88741946358064	14.5589255013036	7.33811902206764e-41	8.96966859455116e-40	81.7394382823058
TRAF7	1.16522842833051	6.54579871886334	14.5546416753411	7.67777042737165e-41	9.37827031558937e-40	81.6943937222059
BOLA3	1.41045340680524	4.31899821301239	14.5500005022074	8.06346751984915e-41	9.84250528384385e-40	81.6455982837258
FGF10	-1.5485512162279	0.494834637097927	-14.5455856886767	8.44826674256967e-41	1.03049962258248e-39	81.5991891111353
ANXA3	-2.62025702831758	4.2749898404222	-14.539474999565	9.01127090823622e-41	1.09840596161497e-39	81.5349629666533
KCMF1	0.975400708413527	5.28299511754521	14.5343925652674	9.50792746154413e-41	1.15813589561237e-39	81.4815533899691
PLA2G5	-1.48271839674759	1.47054972563881	-14.5342360274378	9.52365012840086e-41	1.1592420710686e-39	81.4799085188754
ATAD5	1.56362532407539	2.56473696400909	14.5341365507391	9.53365504232529e-41	1.15965121089748e-39	81.4788632398799
VIP	-0.719515542107873	0.317609950340479	-14.5335380417286	9.59407196568419e-41	1.16618750808508e-39	81.4725743076622
GRHL2	1.63572172800844	5.34737129296361	14.5287294230774	1.00935437717129e-40	1.2260459744972e-39	81.4220511353105
DDIAS	1.79865830772074	3.27724690724586	14.5247657890951	1.05246804267358e-40	1.27752640367645e-39	81.3804116390669
SH2D1B	-1.17503952693903	0.776050760532176	-14.521113550376	1.09381816065306e-40	1.3267961080055e-39	81.3420479484818
MGP	-2.83873791417851	6.54836639156083	-14.5181693550615	1.12832815859934e-40	1.36770611169108e-39	81.3111247863883
TFG	1.21531292630194	6.68687398651479	14.5168242032261	1.14445444784884e-40	1.38629093596124e-39	81.2969974593407
ZMYND19	1.43774255111455	5.06625324643028	14.515471146233	1.16090735640636e-40	1.40524534716179e-39	81.2827876977809
NABP2	1.06776246444014	5.7492498288438	14.5117218843027	1.20774026297642e-40	1.46092212683669e-39	81.2434161535848
GJB6	5.40923439970442	5.39219709496333	14.5037407318348	1.31380236552186e-40	1.5881177486277e-39	81.1596200232169
CYC1	1.36991927594874	7.86099683997412	14.4920306382408	1.48645048630117e-40	1.79557046632436e-39	81.0367100656229
MTERF3	1.23025363857241	5.44523464997622	14.4918581663786	1.48915550914362e-40	1.79759401190192e-39	81.0349001205111
SNRPA	1.02166848850631	6.52186725717237	14.4859703609729	1.5845025364457e-40	1.9113677797968e-39	80.9731184020397
JUND	-1.57702137240874	7.43217079367514	-14.4826957884952	1.64014038974552e-40	1.97711674744531e-39	80.938762631086
NCF2	-2.11438092378514	5.12772397195565	-14.4808951614783	1.67156034939337e-40	2.01360151129478e-39	80.9198725077174
TMEM212	-1.38731550682256	0.420175960920139	-14.4775501343726	1.73153091976995e-40	2.08440497962652e-39	80.8847830931033
RFTN1	-2.11077445641295	4.32172462491245	-14.4758972227846	1.76195197163731e-40	2.1195638638821e-39	80.8674453512373
FCRL6	-1.48321105943603	1.20374479141317	-14.4756646754699	1.76627444260714e-40	2.12330030273468e-39	80.8650061840599
NAPSA	-5.67965992906731	5.48307423400079	-14.4736696695186	1.80379372728618e-40	2.16691118443085e-39	80.8440814733749
NAA50	1.34550432452518	6.77975908280597	14.4732106024584	1.81253907985052e-40	2.17591950748217e-39	80.839266710532
DNASE1L3	-2.37400353934125	2.08588925994523	-14.469319612361	1.88838182816685e-40	2.26540926533693e-39	80.7984601830412
ORC5	1.2425172058376	4.35093493885311	14.4658544174373	1.95858459321196e-40	2.34801470291997e-39	80.7621232987397
PKIG	-1.71775640262947	5.14726410639442	-14.465671942688	1.96235271398362e-40	2.35091740717804e-39	80.7602099319297
UQCRH	1.19268114972212	8.04858619473447	14.4650548485973	1.97514940398797e-40	2.36462502377298e-39	80.7537393779562
DEPP1	-2.49990458769816	6.22210456814339	-14.4631242704327	2.01572365329998e-40	2.41154601565121e-39	80.7334970569272
ENPP4	-2.32629736883991	3.34178634558886	-14.4455607629465	2.42520163141985e-40	2.89944482715297e-39	80.5493975126567
HACD4	-1.68547632556693	2.60622931401987	-14.4447887286933	2.44499136836477e-40	2.92110365056859e-39	80.5413074065278
R3HDM1	1.17385043570677	4.20729458357917	14.4434426856812	2.47988066720229e-40	2.9607603998643e-39	80.5272027580383
PYCR3	1.43404280401691	4.58518445182681	14.4389300096998	2.60051097689448e-40	3.10266022567964e-39	80.4799205385846
GAB3	-1.47449762859111	1.94496429427034	-14.4284589478536	2.90343446190776e-40	3.46171096534152e-39	80.3702340895988
GIMAP4	-2.26956224032157	4.7678538710446	-14.4258029971708	2.98570867441667e-40	3.55737507931351e-39	80.3424181794066
GAB2	-2.08837483774771	3.53436049540458	-14.4243080947815	3.03303491059438e-40	3.61129770562244e-39	80.3267630038532
PTGDR2	-0.680750498871883	0.461232684852235	-14.4236894774328	3.05283748115379e-40	3.63239797092975e-39	80.3202848261488
TBXA2R	-1.25379641001207	1.68982342247048	-14.4225987991926	3.08806571866148e-40	3.67181111166459e-39	80.3088635190983
NEDD9	-2.30135431937481	4.82378867085172	-14.41723204337	3.26740184498207e-40	3.88240294105936e-39	80.2526698822718
NIPSNAP1	1.53044095605485	6.67276890058301	14.4142859557037	3.37022527655983e-40	4.00185593213278e-39	80.2218263236111
WDYHV1	1.1497465325006	4.56264417211722	14.4133436653468	3.40378896449454e-40	4.03896236405522e-39	80.2119617771675
OLFML1	-2.06642969124142	2.98398555846371	-14.4128596563555	3.42115835795844e-40	4.0568151588427e-39	80.2068949498455
FAM72B	1.30105992186376	1.493666548075	14.4104519598825	3.50888429168977e-40	4.15801597497929e-39	80.1816912244836
WIF1	-4.90814691894581	2.9099074364754	-14.409534434892	3.54290199803356e-40	4.19547858722359e-39	80.1720870890286
RIIAD1	-0.969123802050517	0.329865873276527	-14.4084233348739	3.58453709045377e-40	4.24190473992342e-39	80.1604570888523
NELFCD	1.19545688022207	5.83014585469948	14.404432969323	3.73812668600759e-40	4.42066404500423e-39	80.1186928556411
VSIR	-1.78575397893049	4.94563426222282	-14.4000314175533	3.9151637271839e-40	4.62689118876066e-39	80.0726311021799
CXCR1	-2.283630266559	1.22623094287443	-14.3939059670347	4.17553387339302e-40	4.93125465223783e-39	80.0085395341012
PTGDS	-3.24268516188357	5.41912838432662	-14.3903970148583	4.33239110040368e-40	5.11304169422219e-39	79.9718303656261
FAM83H	1.75209185406548	6.46084816541438	14.380948527055	4.78458245250482e-40	5.6428977505724e-39	79.8730044486744
CELA2B	-0.739916581208056	0.447970550231436	-14.3805605515922	4.80412420156328e-40	5.66211937463113e-39	79.8689470701829
PILRA	-2.11460404926917	3.7425307892195	-14.3796620142315	4.84968830986975e-40	5.70865752639978e-39	79.8595505165577
RAP1A	-0.997838079276486	5.22541629342391	-14.3796529270002	4.85015131002628e-40	5.70865752639978e-39	79.8594554871934
TBX2	-2.08286199781637	3.53785193377853	-14.3679791156308	5.48285782875817e-40	6.4490083154295e-39	79.737399558007
SEC22C	-0.918191922771436	3.80438903742545	-14.3513770991306	6.52688817390907e-40	7.67184061115036e-39	79.5638941594177
RASAL1	2.18459847418851	2.4262227710716	14.349625947386	6.64796177786397e-40	7.80889453786108e-39	79.5455984301384
CPSF3	1.10585867557345	5.57115810358489	14.3487302735678	6.71075107963435e-40	7.87734768628228e-39	79.536240978293
TLR8	-2.20965888012133	2.04414807998222	-14.3484958033223	6.72728554136221e-40	7.89144953793531e-39	79.5337914205726
PDCD5	1.47998254145556	6.48540409728038	14.3436807816137	7.07595960765414e-40	8.29488750514459e-39	79.4834919510149
GIPC2	-1.96484065426147	1.26383835210771	-14.3403294361922	7.32922190518757e-40	8.58601129899658e-39	79.4484871137559
CRABP2	3.81085725184995	6.94653387569823	14.3383575312446	7.48244198322885e-40	8.75962607761634e-39	79.4278922874481
TBC1D31	1.09907031582336	2.44276337861157	14.3356105552109	7.70122360619112e-40	9.00970898432077e-39	79.3992046710132
GJC2	-1.36147179462689	1.40336620320463	-14.3341377188124	7.82114166347887e-40	9.14387325760373e-39	79.3838243650885
MRPL13	1.22507786247097	4.98272201865162	14.3296751856669	8.19596517611504e-40	9.57567417329907e-39	79.3372281194624
SYPL2	-0.914942500626287	0.566809694042073	-14.3218321446841	8.89864256052683e-40	1.03896860129763e-38	79.2553498059607
TBC1D7	1.22624983342888	3.1847744819196	14.3197697284312	9.09318961998543e-40	1.06097342792009e-38	79.2338223758815
PRAME	4.65681787768536	4.45026794550244	14.3064134804523	1.04598988461013e-39	1.21962280800733e-38	79.0944446102741
WDR63	-1.39132789504565	0.699601030084336	-14.3062897574559	1.04734720650116e-39	1.2203902195913e-38	79.0931537894939
NOP16	1.1699681480194	4.65914694788431	14.3046259034277	1.06577228775469e-39	1.24103103954357e-38	79.0757950442282
C12orf56	2.02167081171335	1.88778972420506	14.3029438290682	1.0847276337273e-39	1.26226138978067e-38	79.0582471478085
COL13A1	-1.54937653245179	1.64741363120144	-14.3013023331873	1.10354969298136e-39	1.28330845376347e-38	79.0411234884199
MMS22L	1.15429233357195	2.05787521700915	14.2996701109027	1.12258825558678e-39	1.30457909462499e-38	79.0240974606576
SHISA3	-2.33084355226583	1.19054277586472	-14.297279900996	1.15106056267897e-39	1.3367772535969e-38	78.9991663219758
SIX4	1.88030435154843	3.1693536282189	14.2964831996265	1.16070999941423e-39	1.34708730317655e-38	78.990856734282
TEKT3	-0.952848079127894	0.53153303958247	-14.2937567979632	1.19434579099944e-39	1.38520304198639e-38	78.9624219955364
MRPL30	1.08206440279165	5.36068447161982	14.2932212175066	1.20106660308542e-39	1.3920728789413e-38	78.9568365036108
XPO5	1.36436766661011	4.91992299569177	14.2899617667002	1.24278904726619e-39	1.43947463968356e-38	78.9228462252451
PMAIP1	2.14325862926248	5.20676785696373	14.2896911441899	1.24631742397777e-39	1.44260415354987e-38	78.9200242731978
XAGE2	-2.5654032447512	1.15285376191732	-14.2872954895157	1.27799073159256e-39	1.47828550165329e-38	78.8950443352018
DNM3	-1.19137601536453	1.00636564262677	-14.2838043445698	1.32558995958513e-39	1.53232932083168e-38	78.858644953991
ZC3H8	1.19583462356883	2.9439122737776	14.2747594135468	1.45729409436918e-39	1.68345919372694e-38	78.7643596630052
MNDA	-2.49720374861882	3.98334684318279	-14.2743601671873	1.4633990875819e-39	1.6893935895332e-38	78.7601985096144
PPM1M	-1.21346876466601	4.29156932569104	-14.2717241868583	1.50435155929594e-39	1.73552256890355e-38	78.7327262917293
TLR3	-1.69858107385993	2.09419432508623	-14.2695336702435	1.53925116363397e-39	1.77461222333098e-38	78.7098984748137
SACM1L	-0.87677594092695	4.17235234221919	-14.2665705759181	1.58774739676012e-39	1.82931556504606e-38	78.6790220310425
C1orf35	1.2064261446826	4.16666301883919	14.2645815183407	1.62115333195585e-39	1.86657199269719e-38	78.6582970322844
NR2C2AP	1.38872883523416	5.49898737294209	14.2627979008637	1.65170437305219e-39	1.90049438573672e-38	78.6397137477164
OVCH2	-1.29361886672969	0.658662611525885	-14.2614051053194	1.67595969963878e-39	1.92713284302997e-38	78.6252031302945
TOPBP1	1.55269114227215	5.17409816155082	14.2604667229025	1.69250138906796e-39	1.9448723993536e-38	78.6154271107287
CFAP65	-1.42357189051436	0.45219770851025	-14.2551825805441	1.7887349482405e-39	2.05410319220645e-38	78.5603827135253
PLEKHO2	-1.47400272908177	5.21399071047597	-14.2529005521808	1.83196342275184e-39	2.10236170572869e-38	78.5366139485247
E2F1	1.79008396785037	4.86664535783837	14.2492169835179	1.90394939190713e-39	2.18353722968062e-38	78.4982509534717
PLEKHG6	2.32003479844222	4.01698683055645	14.2473762012785	1.94097264767946e-39	2.22453562476986e-38	78.4790816035909
METAP1	1.29481920512423	5.96398771765877	14.2394641736911	2.10845316746352e-39	2.41489829646166e-38	78.3967011338543
CDK4	1.44662017407727	6.85766175778633	14.2367851084094	2.16836792455486e-39	2.4818925982364e-38	78.3688113389072
ZFP2	-0.943161950361481	0.805784926103454	-14.2331775424139	2.25173794192759e-39	2.57562816358756e-38	78.3312594246272
PLPP3	-1.57726251050218	5.21554626876244	-14.2319695646368	2.2803621747884e-39	2.60666154295557e-38	78.318686310852
ANK2	-1.41133437129034	1.11580337333988	-14.2180653199652	2.63714622503928e-39	3.01252535065842e-38	78.1740008776667
SDCBP	-1.22303746745418	6.86074798465612	-14.2145692287784	2.73528981886458e-39	3.12259540799747e-38	78.1376313727323
ZNF540	-0.922178305490074	0.799386819844629	-14.2123695823076	2.7988967367656e-39	3.1931204274669e-38	78.1147507790798
PIGR	-4.63256501517221	4.81642035988175	-14.2040987490732	3.05154231844696e-39	3.47907715013009e-38	78.02873272039
GRHL1	2.25060434641297	3.89409575921463	14.2017428902671	3.12757923031497e-39	3.56343965177205e-38	78.004235634008
BMPR2	-1.35284852170681	4.65524300266487	-14.1996220031508	3.19764648636682e-39	3.64089493930416e-38	77.9821834795624
LMO2	-2.04262150286513	3.46623001293487	-14.1953354957757	3.34407230258693e-39	3.80513572631388e-38	77.9376187120151
SERPING1	-2.1369520497699	7.62742002566508	-14.1929277285125	3.42923324876258e-39	3.89949617961894e-38	77.9125890425449
DOK4	-1.41592222922778	4.16961984175191	-14.1908790769211	3.50339269625456e-39	3.98123173913564e-38	77.8912940691336
TOGARAM2	-0.877030740549902	0.403794403395704	-14.1865930775773	3.66375377267771e-39	4.16075615498304e-38	77.8467473076784
PARD3B	-1.78304328719482	1.8574419109227	-14.1848827353891	3.72977054207053e-39	4.23297430506119e-38	77.8289725183172
RAC3	2.35061175615866	4.76616837222435	14.1808047262227	3.89199988460678e-39	4.41422079180061e-38	77.7865956828927
TMEM232	-0.905949305780535	0.409424100705532	-14.177768452043	4.01733885671999e-39	4.55341881454853e-38	77.7550477629707
CKAP4	1.50347417437188	7.495122815878	14.1731648973	4.21509314461921e-39	4.7744614431751e-38	77.7072212521395
TWF1	1.28365452132802	5.98933949284921	14.1722828875537	4.25407484268033e-39	4.81549133456454e-38	77.6980588421915
TDG	1.13157683244042	4.5765816097534	14.171641222926	4.28265978372829e-39	4.84470683894863e-38	77.6913933291383
CCT7	1.06728637347219	8.03325928743425	14.1673786824889	4.47747022249371e-39	5.06180328585672e-38	77.6471182793804
SAMHD1	-1.81691930776034	5.88897950008626	-14.1649453604488	4.59261535707961e-39	5.188614955199e-38	77.6218461165703
CCDC137	1.38979498190585	5.46605027623113	14.1631064580035	4.68158666600515e-39	5.28571120667011e-38	77.6027488572907
ABCC9	-1.66603510707879	1.78693438111497	-14.1610875245108	4.78124836457647e-39	5.39474403385148e-38	77.5817832790777
PLSCR4	-1.80530497065963	3.87654477522718	-14.1589415114373	4.88950295951321e-39	5.51332520402475e-38	77.5594995704975
KRT15	5.04255140026107	6.88467162859835	14.1576936628878	4.95356998785051e-39	5.58196024131251e-38	77.5465429196561
HK3	-2.32428481103637	3.30189809831563	-14.1531650270226	5.19318921176069e-39	5.84820114137309e-38	77.4995256919508
ANAPC7	1.04902250749936	5.14970698308652	14.1476688832212	5.49957349092542e-39	6.18923631747926e-38	77.4424730123836
FAM241A	-1.3696295000863	2.06192994638321	-14.1469200748185	5.54268766329228e-39	6.23373796151847e-38	77.4347008118272
VWA3B	-1.55713392208308	0.579727372803507	-14.1443277375006	5.69456582170012e-39	6.40042797281233e-38	77.4077953228469
MMP1	4.68002804174795	6.66972205519539	14.1417073616007	5.85230307803317e-39	6.57348457059646e-38	77.3806011625401
PREB	0.93485263432946	6.32548990106263	14.1373436986683	6.12470426694908e-39	6.87502977360748e-38	77.3353204532948
RHBDD3	1.33912220987365	4.99168229596294	14.1364619123721	6.18126612361433e-39	6.93406170872031e-38	77.3261711553055
TMEM213	-1.99605378654821	0.706690388244888	-14.1357924903783	6.2245534005462e-39	6.97813613400989e-38	77.3192254991151
NLRP3	-1.61925882577706	1.64802534447845	-14.1257357494795	6.91244015670906e-39	7.7443288148496e-38	77.2148992474573
MEFV	-1.23317078100797	1.03498304928782	-14.1253606695301	6.93951225378085e-39	7.7696719942107e-38	77.211008927826
CCND3	-1.5158853136493	5.30165930711057	-14.122300423582	7.16437723094329e-39	8.01629516449456e-38	77.1792699394905
ASNS	1.98594312759533	5.24374099282002	14.1202475277421	7.31927882710733e-39	8.18436975830611e-38	77.1579803687835
SMAD9	-1.81813854771827	1.93320103788737	-14.1186925981367	7.43882444437693e-39	8.31271963358511e-38	77.1418559238141
FOLR3	-2.11768814282368	0.966392542451323	-14.1005743544384	8.98385383842615e-39	1.00328322936487e-37	76.9540330587919
SAC3D1	1.31873567708944	4.45084101451716	14.0969089132962	9.33334924237046e-39	1.04164712931954e-37	76.9160489891964
ADGB	-0.802726655087439	0.198427278640008	-14.090526820677	9.97452241621506e-39	1.11249385798744e-37	76.8499239794322
LSM5	1.10573517491226	4.78092102931892	14.0823685438757	1.08584639123657e-38	1.21030962701369e-37	76.7654163529638
NME2	1.47982289584506	6.54407986872253	14.0815865742824	1.09471851040106e-38	1.21942001270265e-37	76.7573175170597
CCT4	1.40670140515549	8.17478258997863	14.0815070917191	1.09562434456855e-38	1.21965069734975e-37	76.7564943303363
TMTC3	1.574902420011	4.94949025714712	14.0801362893785	1.11136497615743e-38	1.23638468188833e-37	76.7422975186549
GFRA2	-1.19258628430805	0.674830752556109	-14.0731980763126	1.19456045135199e-38	1.32809252728337e-37	76.670451388473
MVB12B	-1.76061837214813	2.96749904597601	-14.0729572622128	1.19755691110097e-38	1.33057644069175e-37	76.6679580250398
KCNJ8	-1.85376346533651	3.51338905422292	-14.0674969258215	1.26754783378016e-38	1.40744576581633e-37	76.6114276732679
PLIN5	-1.36778767822902	1.0167866052193	-14.0673509313684	1.26947413521339e-38	1.40868855881434e-37	76.6099163480413
CATSPERD	-1.2137557599738	0.381930155998395	-14.0619137462354	1.34333073941113e-38	1.48969746228852e-37	76.5536362138351
PFN2	2.77345997614691	7.36887273323551	14.0581979611095	1.39625317632405e-38	1.54740312334834e-37	76.5151801312276
PPP1R15A	-1.68395796551157	6.56378962849268	-14.0529678753556	1.47428281666776e-38	1.63284305615074e-37	76.4610600856303
CRYM	-2.31895415927199	1.34885524905835	-14.0478410293651	1.55498894640137e-38	1.72113709952034e-37	76.4080175626614
GNGT2	-1.48516994405422	2.02226810469754	-14.0465738767934	1.57560590390575e-38	1.74285177773605e-37	76.3949089659979
EDA2R	-1.29794746756292	1.16721034111553	-14.0455315450467	1.5927690478819e-38	1.76072094558445e-37	76.3841265417932
MAPK6	1.49404746885433	5.64423808252313	14.0432816791713	1.63045349341317e-38	1.80123833718525e-37	76.3608540406437
BIK	2.40846108440781	4.81295503343172	14.0276754962289	1.9174850755563e-38	2.1169956985348e-37	76.1994729247426
FOXE1	4.58365238628618	4.4793908752188	14.0267687621854	1.93563093017531e-38	2.13567875386916e-37	76.1900991354136
KLC3	2.32909212158491	3.22804884995569	14.0249517173874	1.97251103495918e-38	2.17499558529453e-37	76.1713154432773
PCDH17	-1.87334627349055	2.84370934931433	-14.0240853468494	1.99034132615241e-38	2.19327069747413e-37	76.1623597470769
WDR43	1.2048248943738	5.80576525679595	14.0230579169017	2.01169463982649e-38	2.21540251975844e-37	76.1517395144994
UGT2B4	-0.918806123802204	0.242195425657873	-14.0199856385446	2.07691849543696e-38	2.28578892420253e-37	76.1199844987429
GREM2	-1.24924462021082	0.68150737061777	-14.0190216517953	2.09781501272744e-38	2.30733213907734e-37	76.1100214270763
LYL1	-1.36635875403253	2.26377465822783	-14.0151877756074	2.18301747973884e-38	2.39953212272302e-37	76.0704004579512
LIFR	-2.51394174746037	3.10620490308197	-14.0109820890743	2.2804549749457e-38	2.50505610998598e-37	76.026942939034
GATA2	-2.19358162212538	2.8337141136865	-14.0094559323143	2.31687496422226e-38	2.54346242141506e-37	76.0111746310012
SPINDOC	1.40088545014552	5.30452692566096	14.0090134324345	2.32754273228471e-38	2.55356746650092e-37	76.0066028580877
LAT2	-1.67654535036659	3.20011839221934	-14.0064444887606	2.39044904444188e-38	2.62093518032243e-37	75.9800626726073
UQCC3	1.30521615671999	4.92047852296075	14.0063438900776	2.39294661360411e-38	2.62202656248962e-37	75.9790234177749
DSN1	1.31465898742562	5.03193159909862	14.0044709334901	2.43992455546377e-38	2.67182453673903e-37	75.9596751110209
SHROOM3	-1.89565420268799	3.07311980702019	-13.9939106810436	2.72253046021791e-38	2.97942126539835e-37	75.8506069208209
SLC22A31	-3.53060813143171	2.89713888742563	-13.9911257582111	2.8023472554261e-38	3.06484782853775e-37	75.8218502424582
ALPP	-1.92821498624135	0.632023328613968	-13.9905274030091	2.81979840267609e-38	3.0820025747471e-37	75.8156720747259
SORD	1.80799592603855	4.14465403640184	13.9853485383491	2.97543932840486e-38	3.25008094351107e-37	75.7622042405224
STYK1	1.83276797973594	3.07518821760815	13.9846895674795	2.99584790381183e-38	3.27032677680022e-37	75.7554015425486
STIP1	1.09975636332258	7.16474566520489	13.9836161880093	3.02939003590542e-38	3.30487519229557e-37	75.7443211416251
TLR4	-2.28350625946844	3.1296981229802	-13.9795276730681	3.16061665057983e-38	3.44588155127239e-37	75.70211946773
EFHB	-1.2803024061816	0.691603682897204	-13.9753055171091	3.30208160326147e-38	3.59786731491441e-37	75.6585445096372
CLIC2	-2.16137271966487	4.0940602847213	-13.971597829538	3.43150375300178e-38	3.73655009411391e-37	75.6202843105905
MARS	1.0243985586525	6.00138335966151	13.9690788044206	3.52230630628045e-38	3.83303345237688e-37	75.5942928588561
DNAH7	-0.752257674906619	0.30407239738359	-13.9683297930028	3.54976479179512e-38	3.86050744179339e-37	75.5865649445846
C2orf73	-0.828929312127681	0.308855096248594	-13.9553703222982	4.06010057620777e-38	4.41276809201162e-37	75.452887053196
CEP85	1.40621730607523	4.13209635024177	13.9541354417784	4.11239005820753e-38	4.46681819950295e-37	75.4401522563233
PUS1	1.30151196079707	4.02037570841568	13.9496329360339	4.30879288830817e-38	4.6772375538196e-37	75.3937243850268
C5orf49	-2.35167262539576	1.3676382353684	-13.9448911651174	4.52574754954438e-38	4.90969070710362e-37	75.3448370455514
TEKT1	-2.37515961765501	0.943166731549004	-13.938441195098	4.83843931072279e-38	5.24564957569356e-37	75.2783510276524
NCBP2	1.34166486563539	6.48641491067935	13.9337426008243	5.07969698015715e-38	5.50379334504302e-37	75.2299273688449
LRFN4	1.74009461879693	4.51746800160341	13.9316895826213	5.18884216336139e-38	5.61856327304423e-37	75.2087714366229
RAB8B	-1.31172592425901	4.21388910501837	-13.930584363331	5.24856393488417e-38	5.67970759351539e-37	75.1973829953123
ALPK3	-1.85428630026805	1.83947169562105	-13.9284655375938	5.36497949580369e-38	5.80208903960678e-37	75.1755513213076
SLC34A2	-5.21961364558611	6.15843481759141	-13.9279108202414	5.39588037194044e-38	5.83189423481241e-37	75.1698359609939
PALB2	1.09275570005733	3.82353905733575	13.9255716976594	5.5281458735238e-38	5.97115013752215e-37	75.145736725742
C4BPA	-4.97761250412473	4.06795421522375	-13.923829810073	5.62873554761174e-38	6.0760407534671e-37	75.1277918706271
PAK1	1.62973994394998	5.84824906694021	13.9231305627157	5.6696266472364e-38	6.11639883359156e-37	75.1205885549519
TFAP2C	2.0540667407829	5.02310009271965	13.9212642043939	5.7802245617982e-38	6.23186039074661e-37	75.1013630617753
CKMT1B	2.44058739656158	2.61711916553417	13.9142490627991	6.21550889425483e-38	6.69645654255982e-37	75.0291106141386
PTS	1.31524349498622	4.49701276743642	13.9141975478343	6.21882329160096e-38	6.69645654255982e-37	75.0285801003025
MMP19	-2.35333328456943	3.52647089259754	-13.9084920310597	6.59702429815493e-38	7.09932547005514e-37	74.9698291041414
TNFRSF18	2.78915507786838	4.68468339352426	13.9074055132756	6.67160301246311e-38	7.17515900077287e-37	74.9586422941097
MYO9A	-0.999641748845636	2.46549440899916	-13.9056973790277	6.7905521782196e-38	7.29858917923787e-37	74.941056155115
LAMB2	-1.72310636152416	5.71510691495326	-13.9038876940101	6.91887976806684e-38	7.43194131394503e-37	74.9224256278041
LIPN	-1.03240377021946	0.47946150111865	-13.9021462773748	7.04464780191041e-38	7.56238175783187e-37	74.9044990148311
MRPL51	1.1244692000569	7.67861267025694	13.8990619481945	7.27302088003169e-38	7.80273997916123e-37	74.872750741568
UMPS	1.25219800639875	4.51421511568672	13.8963043412975	7.48344279034644e-38	8.0235561367013e-37	74.8443684184236
PLCL1	-1.40862477704866	1.25652502566855	-13.8850511690113	8.40690999395164e-38	9.00814081917899e-37	74.7285745965958
CAPN8	-2.73565306662864	1.92999608976746	-13.8787766186105	8.97026609821486e-38	9.60588924811904e-37	74.6640297906812
CETP	-1.43318459188336	1.62942826733749	-13.8772229688255	9.11547584398229e-38	9.75540348600312e-37	74.6480499328279
C16orf54	-2.0530231624571	2.44437323632269	-13.8763250690737	9.20046263823148e-38	9.84032324450555e-37	74.6388150970439
YARS2	1.12792678510201	5.08769744660849	13.8745095745313	9.37472067296219e-38	1.00205602784173e-36	74.6201437418978
RAPGEF4	-1.31729591387871	1.87902009313761	-13.8691792655167	9.90558207043236e-38	1.05815137723009e-36	74.5653312634385
XPO1	1.1902269845032	6.06697081892221	13.868635549119	9.96138849572624e-38	1.06346199506362e-36	74.5597407048347
SFTPA1	-7.44602678415497	7.49043304411606	-13.8647177957619	1.03728739511869e-37	1.10671463825163e-36	74.5194610060827
PP2D1	-0.408087460199441	0.415247560150179	-13.8612097599752	1.07556806972614e-37	1.1468564848546e-36	74.4833984007231
NCBP2AS2	1.58836925393648	6.45876380818531	13.860808882204	1.08003124304776e-37	1.1509124143711e-36	74.479277657564
BEST1	-0.909394874413449	1.18709824711067	-13.8581455655597	1.11015563222525e-37	1.18229204151871e-36	74.4519020838132
SNRPF	1.20844340640157	5.74833718680523	13.8577273083381	1.11496197315378e-37	1.18668666106093e-36	74.4476031516295
MEX3A	2.55328959699685	3.19192898556717	13.8572068339543	1.12097189940638e-37	1.19235615503586e-36	74.4422536981881
SFN	2.8662063548904	10.2186620314642	13.8525320137027	1.17642030592258e-37	1.25057347380503e-36	74.3942100810522
GPC1	2.71711014954025	7.06724526315386	13.8518403992462	1.1848525262669e-37	1.25877059318252e-36	74.3871029510112
REEP4	1.46915205942663	6.25615468246065	13.8516221389114	1.187526058584e-37	1.26084351293088e-36	74.3848601118335
GPRIN1	1.90091684806031	2.99799058720679	13.8510453395481	1.19462041266771e-37	1.26760482085805e-36	74.3789330142987
TMEM171	2.11850652090647	2.53711485025027	13.8503933324555	1.20269066035025e-37	1.27539279929609e-36	74.3722332376534
RGS3	-1.30037257144102	3.26893329575505	-13.8401646325538	1.33664871565947e-37	1.41658793757353e-36	74.2671469471758
KCNE1	-0.820958465034346	0.4601388572198	-13.8381386165758	1.36489615953834e-37	1.44564699421976e-36	74.2463367771473
DUS4L	1.1112031200037	2.80129108585886	13.837285480194	1.37696818484224e-37	1.45754879723598e-36	74.2375742497138
PDE4D	-1.36726027825961	2.50126419403312	-13.8359509512998	1.39606577394249e-37	1.47686836873734e-36	74.2238678840394
PSMG1	1.14041431317662	5.19589632246572	13.8351491750097	1.4076661901162e-37	1.48823824036815e-36	74.2156334959054
DAPK1	-2.33766888983637	3.74011319621257	-13.8344620060241	1.41768484483767e-37	1.49792306093472e-36	74.2085763292094
GID8	1.04289292955968	6.27419067692198	13.8343451342737	1.41939584663339e-37	1.49882362389509e-36	74.2073760831946
FAM81B	-1.97780765239503	0.933304893070062	-13.8319021708785	1.4556357308211e-37	1.5361621331005e-36	74.1822885330989
RGS7BP	-0.979207740083292	0.534317405861008	-13.8276774631624	1.52049628527876e-37	1.60364124831062e-36	74.1389087548696
GAS2L2	-1.70474670665878	0.704721985691845	-13.8264827614941	1.53935510432872e-37	1.62255092669431e-36	74.1266425855718
RCAN2	-2.04016567834775	3.04921695235686	-13.8258279558904	1.54979017684263e-37	1.63256412412723e-36	74.119919822365
CPEB4	-1.20920266578949	3.26716652964264	-13.8243739224098	1.57321463728374e-37	1.65624013834666e-36	74.1049920912993
ALYREF	1.33545524809143	7.35471405186209	13.8224280997013	1.6051148016707e-37	1.68880523587475e-36	74.0850166303129
C15orf41	1.38717739622598	2.56163099423435	13.8187359436315	1.66742743159235e-37	1.75330998906292e-36	74.0471173726189
GLP2R	-0.569586567725491	0.141891074434986	-13.8173115232626	1.69210682680868e-37	1.77818932341635e-36	74.0324972879588
DDX11	1.78163597560244	3.64924984442095	13.8130338318015	1.76843154001115e-37	1.85727873230413e-36	73.9885959509557
BMPER	-1.90372846551313	1.13986080889298	-13.8077967759207	1.86656034455175e-37	1.95915879820509e-36	73.9348577661715
DGUOK	0.990957712252009	6.8352360684643	13.7975968571135	2.07352607036631e-37	2.17508398787524e-36	73.8302233100795
HIST1H2BH	3.12626748802895	3.4538975376901	13.7955527801877	2.1176753759703e-37	2.22006148273643e-36	73.8092589447085
ICAM1	-2.75721158780157	6.42733183674948	-13.7901027541567	2.24002126922629e-37	2.34691304047689e-36	73.7533700194434
PDCD2L	1.4975609714295	4.29558138674961	13.7864497552415	2.32594449828372e-37	2.43547457813691e-36	73.7159152549572
GPRIN2	-2.50564592028487	2.82911574657965	-13.7798111313326	2.49058842896122e-37	2.60630821507903e-36	73.6478607674541
AWAT2	-0.755440474902972	0.218137260901254	-13.7767386546059	2.57067143307784e-37	2.68850029145438e-36	73.6163693026684
RUSC1	1.16119677574741	5.0591832447812	13.7724327418823	2.68723992173311e-37	2.80872891220667e-36	73.5722414419377
ZMYND10	-2.46662947352606	1.47876401316546	-13.7718230306663	2.70416620694494e-37	2.8247289732031e-36	73.5659935414751
RASSF2	-2.25390492918381	3.66577627911203	-13.7682666050199	2.8050355865e-37	2.92834307191133e-36	73.529552426628
ALPL	-3.09463530370875	5.34394417344014	-13.7672964128421	2.83319791655689e-37	2.9559754712194e-36	73.519612094076
KIF20B	1.3087867895356	3.11851729657603	13.7668166685515	2.84722767680468e-37	2.96883865583188e-36	73.5146968870214
TMEM130	-2.01125699213295	1.70881167841624	-13.7579026476555	3.12087744505643e-37	3.25223377931104e-36	73.4233837181472
GRAP	-1.00578227066905	0.984613435744178	-13.7544326843612	3.23435402407589e-37	3.36847550657784e-36	73.3878460164312
CCDC102B	-1.35253879971449	2.10189123715974	-13.7516702020681	3.32762666229007e-37	3.46354939715403e-36	73.3595571236709
RAPGEF3	-1.38954937201148	1.64307230023811	-13.7384656050838	3.81185818555346e-37	3.9651957466529e-36	73.2243752528069
DUSP27	-0.711151879207898	0.179266255380426	-13.7364416770528	3.89204504334012e-37	4.04519735135227e-36	73.2036609280853
FAM189B	1.27151198821021	5.1880190521971	13.7364078094752	3.89340106002395e-37	4.04519735135227e-36	73.2033143158051
CKS2	1.77006063334522	7.46441783420526	13.73478904929	3.95876630639919e-37	4.11066424022593e-36	73.1867478621651
PLCXD3	-1.30385724399331	0.670551803936109	-13.7300587050264	4.15611115913132e-37	4.31301547459198e-36	73.1383428108775
CEACAM4	-1.52491084458123	1.427940521048	-13.7297570089992	4.16902511039368e-37	4.32384630433283e-36	73.1352558679814
FLRT3	-3.08887938872608	3.36750066127937	-13.7293964797528	4.18450984695386e-37	4.33732894172088e-36	73.1315669892354
THOP1	1.18795576679616	4.28023950896985	13.7259876511071	4.33378176897878e-37	4.48938639629226e-36	73.0966907320776
ROS1	-3.23608700012534	2.71161765149002	-13.7196786610092	4.62418965198267e-37	4.78738021206154e-36	73.0321536578492
PAK1IP1	1.21396603181824	5.6442992322923	13.7154666700783	4.82878666234068e-37	4.99623421405789e-36	72.9890756820197
PLXNB3	2.13858261145303	2.96405970919183	13.7099826812335	5.1087477056829e-37	5.28277199068099e-36	72.9329981128933
ITGB4	2.62198654768594	7.48545274763427	13.7032033968139	5.47728852758503e-37	5.6605133954409e-36	72.8636904575666
LSM4	1.25725149355842	6.8475265246383	13.7010349893526	5.60067241821799e-37	5.78459982603521e-36	72.8415254096986
GLRX3	1.29167122098389	5.60737206461237	13.7009084100728	5.60795983098043e-37	5.78870129212084e-36	72.8402315936126
P2RY12	-1.6674855549978	1.07425121449751	-13.7001655570978	5.65091816478987e-37	5.82959672378293e-36	72.8326387224953
SLCO2B1	-2.55062226891467	3.92649892365863	-13.6972189303394	5.82457290906469e-37	6.00519315580178e-36	72.8025225639562
CMTM2	-1.49513646833401	1.0974366428366	-13.69010016823	6.26636466096216e-37	6.45687102462187e-36	72.7297780013952
CHRNA5	1.60843660990991	1.94105606581548	13.6845032387552	6.6370314647317e-37	6.83477193020011e-36	72.6725976575509
ENO1	1.29970335354829	10.6004320794356	13.6814308223564	6.84971519328777e-37	7.04963317799753e-36	72.6412135811714
SNX2	-0.931106978447388	5.49396498998998	-13.6767163405216	7.18934886627974e-37	7.39481935538673e-36	72.5930629005519
JDP2	-1.54852443269922	3.7138973831381	-13.6760048145022	7.24204502123871e-37	7.44463461988938e-36	72.5857965415487
GATA5	-1.3662755252316	0.664984259437438	-13.6750313799149	7.31476239288233e-37	7.51496042188117e-36	72.5758557797696
RHOB	-1.81687104357803	7.76151684502663	-13.6743424599106	7.36666526707517e-37	7.56383189628218e-36	72.5688207054081
TYROBP	-2.28385040085854	7.34567183370613	-13.6684392300399	7.82672822326571e-37	8.03148389988848e-36	72.5085455929053
HDAC2	1.16725812744118	4.82794661645794	13.6660907522886	8.01761770670313e-37	8.22253331789091e-36	72.4845699531258
CFAP77	-1.87119622015573	0.807560856674062	-13.6645219912327	8.14770774713946e-37	8.35104161634288e-36	72.4685555823781
SLC6A12	-1.16441017224476	1.03669848718779	-13.6637121668784	8.2156837398651e-37	8.41577228165172e-36	72.4602890136561
NHLRC4	-1.52399278452999	1.29630522780074	-13.6635886460061	8.22610153941297e-37	8.42150160530519e-36	72.4590281518636
NUP85	1.01474906103775	4.97513925711388	13.663060923027	8.27075837658521e-37	8.4622560060548e-36	72.4536413867641
CSRP1	-1.2751766713157	6.02270944764895	-13.6624153945753	8.32571275138201e-37	8.51349244729778e-36	72.4470522544663
IYD	-0.892823198726814	0.3546504794059	-13.6593001542788	8.59607411468225e-37	8.78480525010414e-36	72.4152560768246
KLHDC1	-1.03685152614297	1.4198884319169	-13.6592029030353	8.60465359666787e-37	8.78842764949314e-36	72.4142635246597
PER1	-1.89060586106669	4.78067163744458	-13.654312482755	9.0472704522427e-37	9.23509390315184e-36	72.3643560907609
TDP1	1.06076663356895	3.48929858774629	13.6534686583914	9.12590562145075e-37	9.3094954873711e-36	72.3557456353363
KCTD1	2.21652799921832	4.08179394263789	13.6534161026653	9.13082570861033e-37	9.3094954873711e-36	72.3552093609352
APEX2	0.997805528903803	5.5738146074481	13.6506915563057	9.38954208577719e-37	9.56768576224407e-36	72.3274097047166
PRMT3	1.26096493568983	3.80423211635224	13.6384632194323	1.06436730483077e-36	1.08392831422526e-35	72.2026727560502
C16orf74	2.42686095826969	3.82995750991824	13.6364175036092	1.0869206510889e-36	1.10625072680797e-35	72.1818105258093
FCER1A	-2.57012225680388	2.22319302536011	-13.6332853034981	1.12237828560366e-36	1.14167325030373e-35	72.1498713169802
RRAS	-1.7002056285283	6.71700031912887	-13.6323465439791	1.13322819117804e-36	1.1520383271411e-35	72.1402994438066
PDZD2	-2.39544871342086	2.18868024900851	-13.6295094680992	1.1666576297151e-36	1.1853323007379e-35	72.1113737506732
LSG1	1.51940921136872	6.01395433765288	13.6291070170804	1.1714786575625e-36	1.18953810167269e-35	72.1072707620254
KCNA4	-1.27775835286377	0.334590823423794	-13.628900355768	1.17396199743937e-36	1.19136666658745e-35	72.1051638729846
ZBTB4	-1.19101217353519	5.57484373353821	-13.6275697147392	1.19007771908004e-36	1.2070195576143e-35	72.0915985147146
FBL	1.54013948606306	8.04878071056089	13.622355144654	1.25538574956959e-36	1.27251790120425e-35	72.0384443583351
BRCA1	1.57853257785797	3.13061831418857	13.6218621869271	1.26174139872918e-36	1.27821799853847e-35	72.0334199682469
ABCC5	2.91590753880493	5.74974260631648	13.6203771995221	1.28108161030502e-36	1.29705797609479e-35	72.0182850240675
ZNF106	-1.29564853958974	4.25254030199728	-13.6173619361213	1.32126548369092e-36	1.33696747929421e-35	71.987556071051
GARS	1.17844122315849	6.76762972479866	13.6156200254693	1.34504947780586e-36	1.36024557561421e-35	71.969805562845
BUB3	0.948574053988613	5.2022728270813	13.613533642604	1.37409904896173e-36	1.38881869714112e-35	71.9485462775116
CELSR2	2.27781401951016	4.34564072403192	13.6127418634219	1.38528623963707e-36	1.39931546949451e-35	71.9404788332511
RAB11FIP2	-1.07167468184369	3.1034431997854	-13.6105328459797	1.41697999814097e-36	1.43050236365243e-35	71.9179723674041
LIG1	1.39514077853905	4.49226029318054	13.6093104457215	1.43482781587328e-36	1.44768320959932e-35	71.9055187808804
PODXL	-1.97536743447733	4.58250674845256	-13.6041703831171	1.512360313168e-36	1.52502884265439e-35	71.853158851454
PIH1D3	-1.44436551997789	0.4680200407837	-13.6028083142946	1.53359632523718e-36	1.54554987627107e-35	71.8392856018806
STOM	-1.5322210800364	7.87823698573098	-13.5996662283077	1.5837247899757e-36	1.59514807899745e-35	71.807284751506
CAD	1.53866072467764	5.17969901524713	13.5992570566193	1.59037169846805e-36	1.60091914629526e-35	71.803117776665
RRM1	1.49839424740815	6.22511587754208	13.5985282099975	1.60228059551142e-36	1.61197739450443e-35	71.7956954096725
METTL5	0.996531950000656	5.08815160077225	13.5979682291154	1.61149066145449e-36	1.62030930274701e-35	71.7899928576143
MLF2	1.10781438008843	7.81698709008807	13.5946285111634	1.6675252873323e-36	1.67568531320583e-35	71.7559853412074
ZBTB47	-1.3272976796134	3.46401771342053	-13.5912012333131	1.72704800801364e-36	1.73450074682842e-35	71.7210905392578
RSPH4A	-2.08623424369893	1.39682653216465	-13.5868715296711	1.80527929523214e-36	1.81202703267838e-35	71.6770139485852
AGR3	-3.95650310795787	3.97007391017514	-13.5855972015865	1.82897003121959e-36	1.83475125832977e-35	71.6640425576104
RFC3	1.36907824915368	4.45957262563427	13.585515011278	1.83050860370192e-36	1.83523995850758e-35	71.6632059628829
FCGR1B	-0.984601786773399	0.871448917152198	-13.5853957186358	1.83274401304678e-36	1.83642633454257e-35	71.6619917171972
CNOT11	0.973013763667128	6.19910371229754	13.5837310589592	1.86422318099915e-36	1.86689705245784e-35	71.645048175789
TSACC	1.20990275968898	1.46939095346664	13.5759010446863	2.01967170184233e-36	2.02140880479689e-35	71.5653651613474
EGFL7	-1.87929538819599	5.05832975923767	-13.5738702606011	2.0620558861767e-36	2.06264673313549e-35	71.5447023954821
TXNDC11	-0.928858676157777	5.64862986789933	-13.556737326016	2.45679811230463e-36	2.45609456187155e-35	71.3704400078159
N4BP2L1	-1.47767744608839	2.65160859925317	-13.5559574906304	2.47645685997567e-36	2.47433053754295e-35	71.3625107630133
DYSF	-1.83674015270986	3.23602010891168	-13.5495218626035	2.64479225414399e-36	2.6410096565265e-35	71.2970829909284
SMIM10	-1.73836383466437	2.47514672635363	-13.5486896611734	2.66737651026159e-36	2.66203870706781e-35	71.2886235528585
PPIL1	1.27316868643288	6.21769468173665	13.5435834743583	2.81021638368973e-36	2.80299011298882e-35	71.2367241671413
IQSEC1	-1.34261212581836	4.3687182655883	-13.5390754900067	2.94264303703703e-36	2.93340001207775e-35	71.190913048125
NDE1	1.40330484378263	4.39286092949343	13.5346298453618	3.07932595874779e-36	3.06790151883234e-35	71.145742905915
UBXN10	-2.23809298444356	1.63088462979679	-13.5265936165328	3.3426526915332e-36	3.32835155337775e-35	71.0641093287831
PIEZO2	-1.64946793619764	1.39413753454361	-13.5233509735291	3.45515380414588e-36	3.43840990030595e-35	71.0311768018162
DPH2	1.15181296946942	5.18032650018424	13.5208526100984	3.5443991677322e-36	3.52521296141114e-35	71.0058059311965
SOX2	4.57467329340314	6.54660393048387	13.5181808084631	3.64238296862107e-36	3.6206033438087e-35	70.9786763946851
DNAH9	-1.4662458164854	0.578502779746752	-13.5165032950271	3.70527746773968e-36	3.68102550935664e-35	70.9616442567487
GPR65	-1.63641181527959	1.91489789925957	-13.5071080325486	4.07806680533295e-36	4.04907031212097e-35	70.8662718184614
C6orf118	-1.75075794736513	0.645991464505303	-13.4976954640937	4.48900764633875e-36	4.45455534206042e-35	70.7707570722112
RRAD	-3.16594854745603	3.90333119218928	-13.4973216829464	4.5061519679087e-36	4.46902742044581e-35	70.7669647900207
TCF3	1.39282796571676	5.73893848900501	13.4931993893843	4.69961313384497e-36	4.6582479983682e-35	70.7251446161125
EIF6	1.09182471245132	8.19989895002704	13.4871610359888	4.99803185012342e-36	4.95122848716824e-35	70.6638978338247
GPN1	1.0143004116473	5.7078624080972	13.4856582184768	5.07519052029003e-36	5.02481284921512e-35	70.6486569564683
MAPRE2	-1.4794558554286	4.06956520584307	-13.4847352495995	5.1231653364647e-36	5.06943599478409e-35	70.6392970580274
MAOB	-2.49987935313345	3.68728887248427	-13.4828654607712	5.22174407052557e-36	5.16405341365574e-35	70.6203363730956
TSPAN32	-1.22324411524875	1.05462050458153	-13.4825275037823	5.23976241265499e-36	5.17893844353866e-35	70.616909444867
UQCC2	1.24175886145975	4.64070268298721	13.4810028446115	5.32182363377045e-36	5.25707026188247e-35	70.601449737983
STMN1	1.72301678753218	6.70883939819776	13.4741340746899	5.70768928820605e-36	5.63505183968533e-35	70.531812840894
ADRM1	0.992592775727584	7.59192038099153	13.4739261934489	5.71979213369873e-36	5.64380846205264e-35	70.5297055798335
STXBP6	-2.30597199318033	2.02813997988199	-13.4738101954379	5.72655664952834e-36	5.64645778545847e-35	70.5285297324542
LRMDA	-1.20146349661922	1.78732491092601	-13.4737692407771	5.72894685651501e-36	5.64645778545847e-35	70.5281145849101
TCTEX1D4	-1.42420635737658	0.742959476944109	-13.4715353855956	5.86083674352744e-36	5.77318878997017e-35	70.5054714949598
SH3BP1	1.55570506663932	5.02915772466427	13.4660215502438	6.19947529223194e-36	6.10331873806591e-35	70.4495895439625
CD69	-2.27329375830446	2.972806240715	-13.4640816112729	6.32319812409786e-36	6.22161348681669e-35	70.429931274986
GPC5	-1.60660339943784	0.657253962153421	-13.4624729964101	6.42765382475768e-36	6.32082802879692e-35	70.4136315440612
PIK3R5	-1.78499121975696	2.41018538488587	-13.4600831244414	6.58602346607958e-36	6.47291889642e-35	70.3894173244644
MED10	1.22635196780943	6.17143956498448	13.4597316609574	6.60963954585035e-36	6.49247373510512e-35	70.3858564738726
USP5	1.08608559726511	6.9036175660441	13.4586534862648	6.68261365767294e-36	6.56046239565136e-35	70.3749332447484
MSRB3	-2.12717801769904	3.58787119595699	-13.4569504663206	6.79951800667465e-36	6.67147761700428e-35	70.3576804676753
CARD14	1.56566572407097	1.84998699193427	13.4539547173215	7.01012853001033e-36	6.8742580613107e-35	70.3273341186976
GPX2	5.59772782981781	7.24209006725978	13.453734836483	7.02584046556905e-36	6.88579704247657e-35	70.3251069032848
DKK2	-2.08870105208694	1.69935272215858	-13.4522742766305	7.13110146115549e-36	6.98503793515539e-35	70.3103130771805
NDST1	-1.42908127183279	5.12692665939531	-13.4511134238135	7.21588244397509e-36	7.06411823104796e-35	70.2985555239527
BMX	-1.63107770343178	1.18579637380469	-13.4510313271637	7.22191612282347e-36	7.06606199124909e-35	70.2977240376479
OVOL1	2.46485859297233	3.14695382548842	13.4494610077335	7.33829901578672e-36	7.17591088630573e-35	70.281820116879
GORASP1	-0.763322772624069	4.25141129409851	-13.4488587329916	7.38343026537657e-36	7.21600085566338e-35	70.2757206322608
CLCN2	1.93907705148837	3.60013950761067	13.4483114034987	7.42468402552109e-36	7.25225851513546e-35	70.2701777204473
SF3B6	1.04383705196648	7.55537268035667	13.4430922077333	7.82979000286419e-36	7.64367922259477e-35	70.2173276370165
COL17A1	4.64255436931282	5.70389675949761	13.4358780747682	8.42624009511653e-36	8.22135387704075e-35	70.1442936932472
SLC9A3R1	2.3108355946077	7.76654228575912	13.4348232321367	8.51716617878046e-36	8.30542657265995e-35	70.1336164107044
LRRC71	-1.59539902136261	0.686881253720812	-13.4242372970294	9.48557651861369e-36	9.24459732732563e-35	70.0264874007723
ECM2	-1.8344154506626	2.57913162353183	-13.4238242194839	9.52551215667215e-36	9.27833787358886e-35	70.0223079479235
LDHA	1.41433880724347	8.74311610984063	13.4149737813531	1.04225716084235e-35	1.01464577481892e-34	69.932776273373
SNTN	-2.06288478838056	0.911428886930815	-13.4125332915303	1.06844130835419e-35	1.03955646807817e-34	69.9080933639755
LYSMD3	-1.04347663636036	3.8626858184847	-13.4123204505725	1.07075572744503e-35	1.041227923262e-34	69.9059408162979
OPA1	1.34139048467995	5.48004689127294	13.4080930775614	1.1177728905245e-35	1.08600755427918e-34	69.8631912518231
ESPN	2.41718769599165	3.5228604297309	13.4080687264433	1.11804959899151e-35	1.08600755427918e-34	69.8629450194696
SUV39H1	1.225987276098	3.97287445116808	13.4037423059802	1.16831100863052e-35	1.13419736683236e-34	69.8192009493413
DPP3	1.07267147409988	5.87816878531236	13.3992914271425	1.22236820313874e-35	1.1860165083817e-34	69.7742059671216
MDH2	1.01670873557394	7.73549339359161	13.398833918328	1.22806410210017e-35	1.19088105011991e-34	69.7695813327129
KLF15	-2.06683934615514	2.25504570452027	-13.3981021806032	1.23722912003102e-35	1.19910240367248e-34	69.7621848780228
IGSF10	-2.105280356788	1.85715750788215	-13.3973988946074	1.24610199719525e-35	1.20703165155622e-34	69.755076208632
ADCK5	1.4327953366883	3.88817913156002	13.3927676966151	1.30613511896056e-35	1.26448078211073e-34	69.7082697500836
MMP28	-3.03613719013093	3.01735097856691	-13.3912390182708	1.32657685048029e-35	1.28355869873245e-34	69.692821552382
HMBS	1.18118183667322	4.461992478032	13.3903745548093	1.33827736407249e-35	1.29416240387176e-34	69.6840860350406
PGLYRP1	-1.0327143223791	0.573973659839483	-13.387054068652	1.38418406176871e-35	1.33781466213582e-34	69.6505347489995
LPAR2	1.20535127492319	4.65361145313467	13.3827953294046	1.44536600763255e-35	1.39617397140156e-34	69.6075092367866
ABCA12	2.56930976385062	2.49556596709452	13.3823119012194	1.45247913305465e-35	1.40226898603258e-34	69.6026256620021
CLEC9A	-0.757521953245877	0.468025297103909	-13.3745276222539	1.57193885170986e-35	1.51676023530103e-34	69.5240015041976
TCTE1	-1.39859426694082	0.586374229186205	-13.373471652403	1.58888077748584e-35	1.53226044038759e-34	69.5133376032702
SRD5A1	1.67275817175786	3.80300419498308	13.3729924750689	1.59662856241278e-35	1.53888191921121e-34	69.508498686408
TRMU	1.20801495919669	3.61048470478176	13.3727674222213	1.60028040585138e-35	1.54155046821941e-34	69.5062260467319
CPEB3	-0.86684797219836	1.5279747496792	-13.3723287974445	1.60742172848415e-35	1.54757563544903e-34	69.5017967605124
CDC7	1.49175098684462	3.68003572682572	13.3712179986724	1.62564916685721e-35	1.56426164319143e-34	69.4905801106043
VRK1	1.3774809973348	4.60835869942193	13.3704093627936	1.63904770739274e-35	1.57628527452012e-34	69.4824149466771
AIMP2	1.14640603575017	5.33348152374046	13.3668274171209	1.69973357909938e-35	1.63374722594601e-34	69.4462494381247
PTPRE	-1.47308413705742	3.13440775658514	-13.3614515170699	1.79503913309111e-35	1.72440330589462e-34	69.3919803377406
TK2	-1.03320674188299	3.50749560530401	-13.3572859394133	1.87253304258962e-35	1.7978583200441e-34	69.3499369569046
SLC8A3	-0.643963530863961	0.224287663675041	-13.3474510280637	2.06897648977244e-35	1.9853757355128e-34	69.2506992471073
RPUSD1	1.18919881425887	4.92421114544172	13.3440057183446	2.14254285751488e-35	2.05483986691881e-34	69.2159436870338
SMAD7	-1.62846021539181	4.18168051818625	-13.3416756129313	2.19376823581681e-35	2.10281299045483e-34	69.1924406711238
MRPL9	0.971673351211126	6.42653672767348	13.3409079237313	2.21091103199753e-35	2.11696286341598e-34	69.1846976988849
PRELP	-2.84700505847999	4.51936560794443	-13.3409059279526	2.21095577198931e-35	2.11696286341598e-34	69.1846775696043
RNF133	-0.402247641309955	0.200610176472924	-13.3334509623802	2.38453092425612e-35	2.28190719752689e-34	69.109498062098
DNAH12	-1.12579258056328	0.376286084573343	-13.3283433720366	2.51122412148063e-35	2.40183107070928e-34	69.0580030344342
HOXC13	2.56793058963332	2.36245411812598	13.3243478341884	2.61498957735506e-35	2.49970663048919e-34	69.0177268223996
CNFN	3.37988109662128	4.66631524476114	13.3186898728905	2.76927638967401e-35	2.64574271383469e-34	68.960703461032
CEP112	-1.40339797847376	1.8835001518627	-13.3165712361663	2.82935492054855e-35	2.70166248020651e-34	68.9393541227404
TSC22D3	-1.85429276118846	6.31831161858102	-13.3140158375035	2.90354885641102e-35	2.77099208795267e-34	68.9136058830572
DVL3	1.75069819099078	6.89826631834319	13.3135856752439	2.91622750034264e-35	2.78157109390605e-34	68.909271809897
TBXAS1	-1.67746735966798	3.10660409645312	-13.3121822324582	2.95797748961523e-35	2.81985238018754e-34	68.895132008147
FMN1	-1.20086562629173	1.29379938812971	-13.3115007065859	2.97846596993107e-35	2.83783425246435e-34	68.8882658543616
SULT1C4	-2.08761707157353	1.58386596448308	-13.3101089097799	3.02074731005319e-35	2.87654906148273e-34	68.8742445092307
MEOX2	-1.99488580721679	2.0014532261305	-13.3091957956859	3.04881107602531e-35	2.9016901489652e-34	68.8650459541106
EIPR1	0.974085235257723	4.35806590072131	13.3018413526669	3.2845224886214e-35	3.12432370784123e-34	68.7909703539492
TNFAIP8L3	-1.5962098644772	2.52668428655698	-13.298744329383	3.38913561354454e-35	3.22207854762636e-34	68.7597827258357
RBL1	1.24348079432717	3.49319118594711	13.2978603018971	3.41960123568396e-35	3.24927270380313e-34	68.7508810805046
C11orf97	-1.9251345193183	0.674606409649202	-13.2936413163766	3.56879766506677e-35	3.38919277713495e-34	68.7084025217133
GALNT16	-1.18140351499226	0.608360115461482	-13.2934201261015	3.57679612509338e-35	3.39494161846139e-34	68.7061756739311
ADRA1B	-1.6040333106331	0.895549728038817	-13.292104490174	3.624741210425e-35	3.43857922978089e-34	68.6929308150626
VIM	-2.06117556848216	8.24404785148365	-13.2867991752122	3.8246646047423e-35	3.62626402367066e-34	68.6395276230492
PSMB4	0.992462461094276	8.52910881318773	13.2866834039901	3.82914760610399e-35	3.62854351056162e-34	68.6383623944205
SOX15	3.53733087940909	4.78314843468767	13.2854533145984	3.87710479484143e-35	3.67199480162545e-34	68.6259819596194
TMED3	1.00798165228718	4.29174323536448	13.2842376061698	3.92508918491732e-35	3.71542471381409e-34	68.6137468432157
C1orf194	-2.53756897232586	1.33485386745286	-13.2820768241828	4.0118408223239e-35	3.79548409504953e-34	68.5920017508927
AUP1	0.786867440868467	7.63647499259637	13.2812763196218	4.04446235173486e-35	3.82427358339827e-34	68.5839463116662
SESN1	-1.28848003395196	3.82866977285565	-13.2797761363888	4.10630995225273e-35	3.88065187961946e-34	68.5688507116795
DNAH10	-1.10827990048186	0.535105899217249	-13.2784009084356	4.16383343199203e-35	3.93288487854009e-34	68.5550132451694
PALD1	-1.79490171092085	3.18196168524838	-13.2719517653366	4.44448421223916e-35	4.19569886017494e-34	68.49013216515
PA2G4	0.940292575407447	7.07028731991651	13.2675670558473	4.64598012483209e-35	4.38354503129428e-34	68.4460294167153
FABP3	-1.90025490075069	3.98894482942192	-13.2667867012022	4.68278299291646e-35	4.4158820713861e-34	68.4381811577061
SLC14A1	-2.02778346146713	0.849139857389832	-13.2633858892306	4.84659190891554e-35	4.56788670465015e-34	68.4039809551791
CMA1	-1.14515071906243	0.577795520946655	-13.2630310817888	4.86400759312212e-35	4.5818269043684e-34	68.400413100924
SNRPG	1.35187949446476	6.73388173799416	13.2621039229358	4.90981196503156e-35	4.62247938778997e-34	68.3910900572087
SGPL1	1.1128255663632	5.64337895399601	13.2619070095839	4.91959524991319e-35	4.6291932661582e-34	68.389110038687
EFCAB12	-1.01587211705645	0.501031124636641	-13.2605425695181	4.98792058866767e-35	4.69095656655142e-34	68.3753906304986
CIB4	-0.376908473624954	0.123202204777781	-13.2553482364929	5.25679224143445e-35	4.94115824309307e-34	68.3231684090714
NUP43	0.962602654127536	4.85399738036148	13.2492700148252	5.5898006642838e-35	5.25134395021925e-34	68.2620732414555
PSME4	1.07295858621249	5.39876018427984	13.2446280785566	5.85820050860843e-35	5.50053199987951e-34	68.2154246159222
CCNE2	1.50580280526825	2.41670602676676	13.2439214976247	5.9001663304386e-35	5.5369571665487e-34	68.2083246488613
FXYD4	-1.42042420636532	0.598275773707953	-13.2428855926342	5.96223361228824e-35	5.59219708234773e-34	68.1979158744577
HDHD5	1.31985683825727	5.16152475434654	13.2419609001814	6.01818671121519e-35	5.64164602815581e-34	68.1886249188618
IFITM2	-1.8393873311537	7.00699579019536	-13.2414605063993	6.04868333226626e-35	5.6671909589215e-34	68.1835972934931
MORC2	1.17957100733853	5.15280197038776	13.2411446787396	6.06801072490982e-35	5.68224931348181e-34	68.1804241168099
HOXA5	-1.5988329326417	3.23062255078208	-13.2403295668724	6.11817708326348e-35	5.72615447658789e-34	68.1722347234874
CFAP52	-1.79301979004548	0.977310816698308	-13.239048718945	6.19784334886527e-35	5.79760748416095e-34	68.1593666263743
RAPGEFL1	2.92169609974287	4.86027917398724	13.2336184732348	6.54723288999758e-35	6.12115426325162e-34	68.1048185589231
CYS1	-2.01648793259474	2.08926577221627	-13.2327575883162	6.60439740073769e-35	6.1712931814709e-34	68.0961718339029
CDHR3	-1.89456785895674	1.64638437080134	-13.2278327953384	6.94110272126966e-35	6.48244772604398e-34	68.0467128214033
GRID1	-1.12495968081146	0.869797985266691	-13.2277024388252	6.95024367252675e-35	6.48751354566601e-34	68.0454037983585
CBX2	2.56655649306571	3.85755957776864	13.2246681920833	7.16643461772978e-35	6.68573576977409e-34	68.0149361749001
FAM131C	1.715413731077	1.6451034060836	13.2207431896816	7.45605869431779e-35	6.9522171212242e-34	67.9755296177963
PRSS35	-1.34930145491604	0.858911053180608	-13.2186404071527	7.61598879380987e-35	7.09754855290717e-34	67.9544204218734
QKI	-1.15773521380764	4.31796273141258	-13.2167023321493	7.76641627949889e-35	7.23387386118747e-34	67.9349662141906
MYH10	-1.94198818097257	4.96753331909334	-13.2140168778067	7.97975706714248e-35	7.42862184570517e-34	67.908012326992
SIK2	-1.16713846776741	4.0913962606087	-13.2116175287144	8.17530175827713e-35	7.60660406133941e-34	67.883932475921
CPSF4	1.19697895862973	4.80959420551566	13.2047299173179	8.76355704612493e-35	8.14959447203573e-34	67.814821043513
APH1B	-1.15836018815773	3.03324140975418	-13.203450394972	8.8773940262563e-35	8.25106031567113e-34	67.8019841622045
AKAP12	-2.36901322704359	3.22363248522524	-13.1944015218177	9.72561627717609e-35	9.03462650974501e-34	67.7112192410029
MYL4	-0.54137453926054	0.491317203088309	-13.1920287242232	9.96109449440379e-35	9.24845236169246e-34	67.6874241864627
DGKA	1.75706922359276	4.48376896990175	13.1894885924887	1.0219476588643e-34	9.48330483013094e-34	67.6619535223991
CYP4V2	-1.41186386504592	2.42098641237117	-13.1891693996341	1.02524135271703e-34	9.50881392756413e-34	67.658753059876
MYO1C	-1.24063467432353	6.13473409601452	-13.1885140166744	1.03203731600443e-34	9.56676120597842e-34	67.6521818339675
AARD	-1.88685266276674	1.191986411071	-13.1843572360624	1.07619809022753e-34	9.97082678605178e-34	67.6105076408802
NOD1	-1.01558286938252	3.0034832537987	-13.1796987087507	1.12792966760107e-34	1.04445688848683e-33	67.5638112513162
PES1	1.20156286414711	6.366858681117	13.1705987103238	1.23623491583328e-34	1.14414000296235e-33	67.4726189644113
ETV1	-2.08647301899893	2.98573117789858	-13.1616807892914	1.35241402086521e-34	1.25100088681517e-33	67.3832831009499
SLC52A2	1.20021550704554	6.16386536516968	13.1601969432931	1.37277378425657e-34	1.26916135615458e-33	67.3684216331883
APLN	-2.23698202743155	3.19342632922577	-13.1592688564012	1.38566291788386e-34	1.28039948288315e-33	67.3591268174997
SFTPA2	-7.09799955857869	7.85621772918703	-13.1469330507204	1.5688789470432e-34	1.44893026564228e-33	67.2356158388506
CDH24	1.70877923770811	3.90260026569189	13.1454148173771	1.59303503719016e-34	1.47046147933127e-33	67.2204188594144
SMTNL2	-1.67137611858073	1.09238585705413	-13.1419207275687	1.65004505478017e-34	1.52227993822346e-33	67.1854477338176
GAREM2	1.89190224231701	2.96534150985004	13.1405057764701	1.6737056263733e-34	1.54329274740337e-33	67.1712873622913
LRRFIP1	-1.15882771932559	5.02430056020708	-13.1272673707308	1.91211412814749e-34	1.7621938810356e-33	67.0388402733793
MDK	2.27427601790583	7.74077717304325	13.124518942614	1.96569959920503e-34	1.81062197910943e-33	67.0113516520835
TMEM47	-2.02585919237758	3.68422166428518	-13.1224221736171	2.00758342059034e-34	1.84822619232091e-33	66.9903826749465
KCNQ1	-2.1165540565598	3.66167505108884	-13.1208200230335	2.0401851429125e-34	1.87724995622234e-33	66.974361366551
IGF2BP3	2.65488290949354	2.79358797063744	13.116264649993	2.13579105580752e-34	1.96418508319917e-33	66.9288137894499
SIRPB2	-1.58407962562166	1.83363167476017	-13.1150676981387	2.16164403675837e-34	1.98691398955331e-33	66.9168472608263
HEG1	-2.00565832543318	4.73547114103806	-13.1103193122338	2.26731224318591e-34	2.08294395814789e-33	66.8693808957418
MT1A	-3.11028947117898	2.12548390888326	-13.1042273149796	2.4104483862481e-34	2.21327599063443e-33	66.808496551398
SLC22A3	-2.78427987323533	2.76459015013727	-13.1030343007107	2.43951565370576e-34	2.23878789355594e-33	66.7965751219678
TTC29	-1.46027708471291	0.530927323914188	-13.1014220284255	2.47935347100867e-34	2.27415211962461e-33	66.7804650782952
BTBD11	2.42374455428246	2.88538712997207	13.0971907732461	2.5870128945094e-34	2.37165494084357e-33	66.7381907445216
GNL3	0.901684670588968	6.19533501842572	13.0954623388994	2.63231910718102e-34	2.41108102386502e-33	66.7209240727507
PRR19	1.23816048856229	1.75308095129317	13.095444844771	2.63278168518288e-34	2.41108102386502e-33	66.7207493164388
UCHL3	1.14403774381795	4.08454027156601	13.0882832086891	2.82911469349728e-34	2.58952265207105e-33	66.6492189669553
DDX56	0.918015831806811	6.03559260679333	13.0869604659419	2.86694114843227e-34	2.6226155167966e-33	66.6360096723828
HLA-DMA	-2.14068883915678	6.26405838696136	-13.0869141604857	2.86827443229144e-34	2.6226155167966e-33	66.6355472652978
TGM2	-2.55650175988259	6.27124771501003	-13.0846368708827	2.93461273388962e-34	2.6818672916253e-33	66.6128072719944
PIGX	1.79119264196534	5.30286129547278	13.083224174046	2.97653092951707e-34	2.71875182494613e-33	66.5987017589272
ANKRD22	2.13029605690037	4.43631130642455	13.0831666290454	2.97825101593425e-34	2.71890018217219e-33	66.5981271998381
RNF187	1.0089334866057	7.3620479835723	13.0830267931111	2.9824350006918e-34	2.72129654663227e-33	66.5967310109784
EVI5	-0.847021984036599	3.07905380004041	-13.0791631320242	3.10038293303802e-34	2.82743908548478e-33	66.5581574708708
PDCD6	1.16096263922433	5.46001092580328	13.0777377270947	3.14506053532946e-34	2.86668572554442e-33	66.5439282015131
STEAP1	2.169692054958	5.26724301237046	13.0762863629171	3.19121073833167e-34	2.90723295603232e-33	66.5294406283163
RFX2	-1.36966377860943	2.53996431632238	-13.0753457161539	3.22148087441619e-34	2.93327849050259e-33	66.5200515073787
RAB40A	-0.937945027733017	0.8079357416674	-13.0734628377124	3.28293402075405e-34	2.98767535621804e-33	66.5012585121953
WDR78	-1.37497206781519	1.12769964550378	-13.0733987277432	3.28504686412812e-34	2.98804028209256e-33	66.5006186561343
NOL11	1.06842639163188	5.42694705369391	13.0727683578024	3.30589395154558e-34	3.00543640230355e-33	66.4943272727471
PRDM5	-1.09208154348297	1.26919098235065	-13.0720722365154	3.32906865605515e-34	3.02492938008551e-33	66.4873798458539
KIF13B	-1.51074203927081	2.93927092228975	-13.0695550558125	3.41422727276989e-34	3.10069391499471e-33	66.462259512637
CATSPER1	-1.18897791123554	0.826922734866876	-13.0694545999176	3.4176704502676e-34	3.10220684916386e-33	66.4612570607019
PMP22	-1.84624108330898	5.93692809548354	-13.0669358585129	3.50514127578854e-34	3.17995015430816e-33	66.4361238007973
KLRF1	-1.64492718758181	1.36182295851982	-13.065036983228	3.57255645828738e-34	3.23942716776136e-33	66.4171775595314
LIN9	1.27328638730218	3.30513458454401	13.0630086077508	3.64599638750001e-34	3.30430254121561e-33	66.3969408160358
MASTL	1.2287208684081	4.34340326184917	13.0625484250399	3.66286606296858e-34	3.317868558854e-33	66.3923498846278
PSMD7	0.965054615465739	6.69466040956709	13.0596085483079	3.77248802381504e-34	3.41539307342798e-33	66.3630227337033
CHAC2	1.7427213270956	4.00938979218605	13.0578007003043	3.84151528077269e-34	3.47608342280391e-33	66.3449900191634
BMP2	-2.49480648733925	3.70939506251815	-13.0564920802879	3.89226456602963e-34	3.52018020725633e-33	66.3319377667857
CERS3	3.33771111966918	3.14139863545555	13.054289554198	3.97919246829573e-34	3.59693446577431e-33	66.3099711987738
ATAD3A	1.30700156231869	4.87410721187995	13.0526723063615	4.04424971186578e-34	3.65384983025969e-33	66.2938430598087
FBXO5	1.2586469289256	3.54948045725397	13.0523488154693	4.05738942173618e-34	3.66382474683937e-33	66.2906171462486
FPR1	-2.47668085858666	3.71926673254695	-13.0511892880545	4.10483800911114e-34	3.70475426313521e-33	66.279054461384
KIAA0040	-1.68245767936292	4.775165341622	-13.0434764801189	4.43482685649752e-34	4.00051177158471e-33	66.2021569354191
KIF9	-0.808316030831586	1.67371372856387	-13.0333753412999	4.90727396743976e-34	4.42440429244117e-33	66.1014837602942
EIF5A	1.03054958696678	8.97338711155495	13.0229746480404	5.44614615209281e-34	4.90771714428394e-33	65.9978681047895
AKAP5	-1.01623090128787	1.18910485508004	-13.0213159265719	5.53737522697676e-34	4.98735214586581e-33	65.9813473328872
MYO1F	-1.72425574035396	3.24711962202448	-13.0185236599152	5.69439947594295e-34	5.12613423685324e-33	65.9535390277207
ZCCHC24	-1.69306223621672	3.72436368622149	-13.0167772041421	5.79485851877933e-34	5.2138791466646e-33	65.9361476016562
PSPH	1.86463744830964	4.91635786631081	13.0165522893792	5.8079236389463e-34	5.22294214929457e-33	65.9339079618682
ARL6IP5	-1.28195420249894	6.96608867856	-13.013479471536	5.98938768136888e-34	5.3833554056794e-33	65.9033117311106
GJA5	-2.35446521803552	3.93486537255399	-13.0129204732276	6.02300107113258e-34	5.41078145633655e-33	65.8977461623951
CARD8	-1.09887105395088	2.71790981561036	-13.0127743571816	6.03181817608458e-34	5.4159149312529e-33	65.8962914044363
PZP	-1.09474508460778	0.463746517172113	-13.0097244120252	6.21882480399117e-34	5.58095562743784e-33	65.8659275683681
TMEM182	1.12211796569572	2.56176931275211	13.0096294009707	6.22474221321376e-34	5.58339544355839e-33	65.8649817429759
CBX8	1.20241247365973	3.15616228717951	13.007586576726	6.35333728014185e-34	5.69581418720472e-33	65.8446465196281
DAP3	0.927197871221152	6.32219214294488	13.0011640793559	6.77512014847995e-34	6.07082762791158e-33	65.780725006077
RASSF1	-1.01425938645346	4.18585096457306	-12.9974570705427	7.03114554808339e-34	6.29700592826042e-33	65.7438376841407
BCL11A	2.37113542674347	3.49022632766728	12.9916520215783	7.45156637454131e-34	6.67010723423685e-33	65.6860846015302
CTPS1	1.24827805554792	4.96801011940339	12.9908290382726	7.51316206902265e-34	6.72179620270581e-33	65.6778980390255
PRSS57	-0.51749550952227	0.178634779820051	-12.9903658437917	7.54805234170256e-34	6.74955192748044e-33	65.6732905688593
TGFBR3	-2.14359564978651	3.07457591699547	-12.9859629105561	7.88786845489952e-34	7.0464218412837e-33	65.629498233232
DDR1	1.60679535233726	7.27875008533421	12.9859597594581	7.88811703114773e-34	7.0464218412837e-33	65.6294668946858
APOBEC4	-1.39581211065349	0.469104854059522	-12.9852174115442	7.94689555061272e-34	7.095297280611e-33	65.6220841507456
PNO1	1.22680819554809	5.68390553135892	12.9835358749479	8.0816564937108e-34	7.21192812360542e-33	65.6053618847117
SULT1A1	-1.61579450074998	2.65809615301761	-12.9791120689692	8.4471565917737e-34	7.53424212107358e-33	65.5613742431676
TYSND1	1.26728543903923	4.72859572820045	12.9756939388315	8.74080181908113e-34	7.79217036527381e-33	65.5273918825889
RIPOR2	-1.76899192870643	2.11618462199373	-12.9695763647545	9.29195895524592e-34	8.2792824688013e-33	65.466584065096
HEATR1	1.20605707646658	4.42514200344223	12.9681473620465	9.4256119370244e-34	8.39408450820209e-33	65.4523821766576
MAGOHB	1.12076101931395	3.76105072934698	12.9657523275673	9.65392407243277e-34	8.59302624601295e-33	65.4285814193153
BTNL3	-0.470023712935738	0.143348590644911	-12.9626227369908	9.96058004004777e-34	8.86146404684168e-33	65.3974845022226
RP1	-0.668831563085929	0.198434250493918	-12.9604288567943	1.01813151096707e-33	9.05322747016311e-33	65.3756875741586
C1QTNF6	1.83390134520331	3.773886695625	12.9589027416671	1.03377303413866e-33	9.18763152285656e-33	65.3605262712489
CD40LG	-1.53788740076733	1.23435549008226	-12.9543432467813	1.08194442438205e-33	9.61086001404004e-33	65.3152352937313
VGLL3	-1.96905841491911	2.16524454841813	-12.9542258167932	1.08321417270292e-33	9.61724485479625e-33	65.3140689347001
ACSL5	-2.46036494543026	4.06893971098991	-12.9515276578814	1.11280117495807e-33	9.87490824041342e-33	65.2872713509646
PAQR4	1.53205886888684	4.33966746714473	12.9502883206766	1.12665971048806e-33	9.99280754398836e-33	65.2749634937178
CNGA4	-1.38558817534643	0.664213627747769	-12.9486879231244	1.14481029912554e-33	1.01486357395817e-32	65.2590708742979
HYDIN	-0.766034207209848	0.265188543324482	-12.9460188474802	1.17573120632506e-33	1.0417455942337e-32	65.232568160319
HMCN2	-0.87553857102041	0.488634214374318	-12.9456370272866	1.18022203034288e-33	1.04519409130568e-32	65.2287770964581
SLC44A5	2.19579680556405	2.72065799929606	12.9424684854903	1.21815444541783e-33	1.07823964730062e-32	65.1973191830797
PTGFR	-1.43706729457587	1.05739180446615	-12.9386716665764	1.26521070175692e-33	1.119323507307e-32	65.1596290154925
GRAPL	-0.232948048689591	0.107274011398656	-12.9366954669648	1.29041486259102e-33	1.14104313204287e-32	65.1400140594013
ACSL4	-1.50237986792386	5.22926492699429	-12.9361848047859	1.29700867765068e-33	1.1462929857414e-32	65.1349456934436
NLN	1.18449580874077	3.40585784934252	12.9320542343664	1.35159210602935e-33	1.19392916046267e-32	65.0939533503218
TFPI	-2.33127822677307	3.88335598787144	-12.9317786317998	1.35531442298222e-33	1.19661169717525e-32	65.0912184814772
GART	1.09259180912163	5.14631480736123	12.9303568738171	1.37467963699087e-33	1.21309570594922e-32	65.0771105379344
EIF4A3	1.04748984289345	6.29605414134974	12.9280020807441	1.40736139057e-33	1.24130839173316e-32	65.0537460137712
ZNF781	-0.784788276377474	0.555088128638424	-12.9159911117628	1.58649310169894e-33	1.39840105343247e-32	64.9346071737215
LRCOL1	-0.705783124204268	0.379842981302906	-12.9159545900135	1.58707103228286e-33	1.39840105343247e-32	64.9342449985142
GFRA1	-1.67594834849406	1.01090113344786	-12.914620834801	1.60832101829386e-33	1.41640985743286e-32	64.9210189240431
GPR20	-0.922014766173612	0.65268038218247	-12.9125362493839	1.64210249910718e-33	1.44543112062107e-32	64.9003487655798
SMARCB1	1.10270110907407	7.09838302229186	12.911972971316	1.65135128290397e-33	1.45283954854278e-32	64.894763765958
RND1	-2.89257672674618	3.04115176893381	-12.911215475208	1.6638708900034e-33	1.46311669445891e-32	64.8872532662054
JPH2	-1.32018286027203	1.06031755818488	-12.9110521733269	1.66658224277204e-33	1.46476299333262e-32	64.8856341749118
TSPAN13	-1.63125837199431	7.28530943225843	-12.9094820027132	1.69287788620142e-33	1.48712549087297e-32	64.8700669426768
RAP2B	1.47111512197638	6.04416812233799	12.9042907284739	1.78279294612886e-33	1.56532449067803e-32	64.8186060051059
TCTA	-0.996021449764701	5.02524537938343	-12.9008256386016	1.84544091581256e-33	1.6195158967073e-32	64.7842628422254
IDH2	1.28998910304039	7.40956414167091	12.8976313038506	1.90513388738887e-33	1.67106090474235e-32	64.7526075583072
PPP2R2C	3.05242680075077	2.97884896440715	12.8948429572102	1.9588096695419e-33	1.71727889411621e-32	64.7249789749556
LSM7	1.09512872557733	6.29042740314396	12.8929281679281	1.99653906313406e-33	1.74947737685769e-32	64.7060079662431
FOXP1	-1.31146226461836	3.37135498387179	-12.8829699898671	2.20474255766565e-33	1.93094738304335e-32	64.6073704455327
SPARCL1	-2.45902005449948	7.15903540129505	-12.8781617153948	2.3128778743581e-33	2.02463807908328e-32	64.5597582645476
ADGRF4	2.70078392658347	2.82514551769592	12.8770265256947	2.3391688532347e-33	2.04662618211587e-32	64.5485188546887
BNC1	3.42520295474607	3.8268695473837	12.8748367281145	2.39072825357352e-33	2.09068946223075e-32	64.5268393702759
SH3GL1	0.975992603491244	6.62962246094635	12.8733175488778	2.4271611815137e-33	2.12148715189392e-32	64.5118003196758
CFAP43	-1.67377823405749	0.943838833278627	-12.8696053194256	2.5185309605265e-33	2.20024814394345e-32	64.4750552697918
CLCA2	5.01276799874523	5.9752765478967	12.8654853471211	2.62395190039171e-33	2.2911996208773e-32	64.4342808905752
[truncated: 15,456 more rows]
